# Supplementary material for: Terrestrial records of deglaciation events during terminations V and IV in the central Apennines (Italy) and insights on deglacial mechanisms
Source: Sci Rep. 2022 Nov 5;12:18770. doi: 10.1038/s41598-022-23391-7 (PMC9637136; doi:10.1038/s41598-022-23391-7)
Supplement: Supplementary file 2 — Supplementary Tables. [file 41598_2022_23391_MOESM2_ESM.xlsx]

## Sheet: BL-1A
Sample ID: BL-1A			Lab ID: 79154		J = 2.548E-4 ± 4.06E-7
Sanidine			Irradiation # 482 PR-B		reactor	TRIGA, Oregon State
Flux standard	ACS-2	1.1848 Ma	Mass spec: MAP1		Single crystal total fusion, includes error in J																		Background corrections
Run ID	Sample	40Ar	40Ar	±σ40	39Ar	±σ39	38Ar	±σ38	37Ar	±σ37	36Ar	±σ36	D	± D	%40Ar*	± %40Ar*	40Ar*/39ArK	± 40Ar*/39ArK	Age	±σ	Ca/K	± σ	40Ar	±σ40	39Ar	±σ39	38Ar	±σ38	37Ar	±σ37	36Ar	±σ36	Comment
		(moles)	nA	nA	nA	nA	nA	nA	nA	nA	nA	nA	/Dalton	/Dalton					(Ma)	(Ma)			nA	nA	nA	nA	nA	nA	nA	nA	nA	nA
79154-01	BL-1A	1.61594e-14	0.230095	0.0009341	0.125583	0.0001445	0.0015876	2.35e-05	0.0007355	9.48472e-06	0.0002197	1.14e-05	1.01102	0.0014777	71.6218	1.56742	1.31092	0.0286657	0.611197	0.0134228	0.0698478	0.0009785	0.008771	0.00087	0.0002215	6.3e-05	1.18e-05	8.4e-06	1.22e-05	7e-06	2.72e-05	9.7e-06	xenocryst
79154-02	BL-1A	6.91431e-15	0.0984442	0.0009052	0.0842384	0.0001535	0.0009786	1.38e-05	-4.51921e-06	7.30821e-06	8.36e-06	1.08e-05	1.01102	0.0014777	97.4582	3.53776	1.13748	0.0400422	0.530345	0.0186992	-0.0010841	0.0010546	0.008771	0.00087	0.0002215	6.3e-05	1.18e-05	8.4e-06	1.22e-05	7e-06	2.72e-05	9.7e-06
79154-03	BL-1A	1.84942e-14	0.263365	0.0009575	0.18671	0.0001627	0.0022035	1.72e-05	0.0004687	1.05e-05	5.15e-05	1.1e-05	1.01102	0.0014777	94.2331	1.34923	1.32767	0.0185825	0.619003	0.0087571	0.0298	0.0006988	0.008771	0.00087	0.0002215	6.3e-05	1.18e-05	8.4e-06	1.22e-05	7e-06	2.72e-05	9.7e-06	xenocryst
79154-04	BL-1A	1.66151e-14	0.236579	0.0008249	0.164946	0.0001631	0.0019399	2.68e-05	0.0003338	9.16788e-06	6.79e-05	8.82326e-06	1.01102	0.0014777	91.4887	1.2149	1.31069	0.0170509	0.611089	0.008049	0.024127	0.0006922	0.006309	0.00071	0.0001855	6.4e-05	9.49e-06	9.7e-06	1.4e-05	5.8e-06	2.23e-05	7.2e-06	xenocryst
79154-05	BL-1A	1.89348e-14	0.269615	0.0007561	0.110334	0.000136	0.0013913	2.13e-05	0.0004463	1.08e-05	0.0004157	1.03e-05	1.01102	0.0014777	54.0208	1.18274	1.31883	0.0299169	0.614883	0.0140042	0.0487481	0.0012263	0.006309	0.00071	0.0001855	6.4e-05	9.49e-06	9.7e-06	1.4e-05	5.8e-06	2.23e-05	7.2e-06	xenocryst
79154-06	BL-1A	1.04733e-14	0.149127	0.0007495	0.0981053	0.0001539	0.001164	1.54e-05	0.0002337	7.28011e-06	6.74e-05	9.06035e-06	1.01102	0.0014777	86.5598	1.93886	1.31429	0.0289349	0.612766	0.013548	0.0285796	0.0009254	0.006309	0.00071	0.0001855	6.4e-05	9.49e-06	9.7e-06	1.4e-05	5.8e-06	2.23e-05	7.2e-06	xenocryst
79154-07	BL-1A	1.27228e-14	0.181171	0.0007708	0.14031	0.0001539	0.0016394	1.54e-05	0.0003321	9.48103e-06	7.26e-05	9e-06	1.01102	0.0014777	88.1037	1.59402	1.13624	0.0201848	0.529766	0.0094737	0.0285243	0.0008477	0.006309	0.00071	0.0001855	6.4e-05	9.49e-06	9.7e-06	1.4e-05	5.8e-06	2.23e-05	7.2e-06
79154-08	BL-1A	9.23627e-15	0.131525	0.0007747	0.0835564	0.0001539	0.0009754	1.3e-05	0.0001744	6.77422e-06	7.42e-05	9e-06	1.01102	0.0014777	83.2128	2.19033	1.30839	0.0338347	0.610015	0.015823	0.0251548	0.0010133	0.006309	0.00071	0.0001855	6.4e-05	9.49e-06	9.7e-06	1.4e-05	5.8e-06	2.23e-05	7.2e-06	xenocryst
79154-09	BL-1A	1.47773e-14	0.210428	0.0007829	0.128538	0.0001449	0.0015901	2.31e-05	0.0004229	7.92465e-06	0.0001426	9.1214e-06	1.01102	0.0014777	79.8471	1.38423	1.30574	0.0224905	0.608782	0.01056	0.039977	0.0007905	0.006309	0.00071	0.0001855	6.4e-05	9.49e-06	9.7e-06	1.4e-05	5.8e-06	2.23e-05	7.2e-06	xenocryst
79154-10	BL-1A	2.55584e-14	0.363832	0.000846	0.267545	0.0002581	0.0032614	2.87e-05	0.0005309	8.27345e-06	0.0001474	9.18314e-06	1.01102	0.0014777	87.9587	0.818258	1.19473	0.0111591	0.55703	0.005329	0.0239841	0.0004022	0.006309	0.00071	0.0001855	6.4e-05	9.49e-06	9.7e-06	1.4e-05	5.8e-06	2.23e-05	7.2e-06	xenocryst
79154-11	BL-1A	2.74178e-14	0.390274	0.0007788	0.239932	0.0002291	0.0028802	2.87e-05	0.0009796	1.24e-05	0.0002533	9.50158e-06	1.01102	0.0014777	80.7241	0.773551	1.31163	0.0129176	0.611526	0.006154	0.0499043	0.0006904	0.006309	0.00071	0.0001855	6.4e-05	9.49e-06	9.7e-06	1.4e-05	5.8e-06	2.23e-05	7.2e-06	xenocryst
79154-12	BL-1A	2.89067e-14	0.411429	0.000846	0.292957	0.0002872	0.003494	3.25e-05	0.0005581	1.1e-05	0.0002453	9.90354e-06	1.01102	0.0014777	82.2527	0.769389	1.1538	0.0110495	0.537954	0.0052707	0.023155	0.0004855	0.006309	0.00071	0.0001855	6.4e-05	9.49e-06	9.7e-06	1.4e-05	5.8e-06	2.23e-05	7.2e-06
79154-13	BL-1A	1.14501e-14	0.163049	0.0007495	0.116737	0.0001539	0.0014524	2.04e-05	0.0001265	6.6242e-06	9.09e-05	9.24554e-06	1.01102	0.0014777	83.3909	1.80203	1.16336	0.0248038	0.542411	0.0116176	0.0130044	0.0007148	0.006309	0.00071	0.0001855	6.4e-05	9.49e-06	9.7e-06	1.4e-05	5.8e-06	2.23e-05	7.2e-06
79154-14	BL-1A	1.11842e-14	0.159251	0.0007596	0.11881	0.0001631	0.0014176	1.47e-05	0.0002662	9.01388e-06	5.53e-05	8.88144e-06	1.01102	0.0014777	89.7032	1.79099	1.20093	0.0234848	0.559923	0.0110094	0.0274176	0.0009633	0.006309	0.00071	0.0001855	6.4e-05	9.49e-06	9.7e-06	1.4e-05	5.8e-06	2.23e-05	7.2e-06	xenocryst
79154-16	BL-1A	1.2484e-14	0.177765	0.0007596	0.123817	0.0001273	0.001562	2.22e-05	0.0002861	7.16101e-06	0.0001061	9.3723e-06	1.01102	0.0014777	82.2486	1.67442	1.17948	0.0237285	0.549925	0.0111203	0.0284012	0.0007428	0.006309	0.00071	0.0001855	6.4e-05	9.49e-06	9.7e-06	1.4e-05	5.8e-06	2.23e-05	7.2e-06
79154-17	BL-1A	1.03151e-14	0.146892	0.0007527	0.113666	0.0001449	0.0013901	2.13e-05	0.0002137	9.01388e-06	4.61e-05	8.82326e-06	1.01102	0.0014777	90.689	1.92955	1.17056	0.0243407	0.545763	0.0114034	0.0231296	0.0010115	0.006309	0.00071	0.0001855	6.4e-05	9.49e-06	9.7e-06	1.4e-05	5.8e-06	2.23e-05	7.2e-06
79154-18	BL-1A	1.01379e-14	0.144351	0.0007433	0.100646	0.0001449	0.0011712	1.39e-05	0.0002206	7.04557e-06	5.25e-05	8.65332e-06	1.01102	0.0014777	89.1954	1.92553	1.27779	0.0269979	0.595752	0.0126459	0.0270914	0.0008991	0.006309	0.00071	0.0001855	6.4e-05	9.49e-06	9.7e-06	1.4e-05	5.8e-06	2.23e-05	7.2e-06	xenocryst
79154-19	BL-1A	1.20076e-14	0.17098	0.0007463	0.115857	0.000136	0.0014509	2.13e-05	0.0002863	7.04557e-06	0.0001328	9e-06	1.01102	0.0014777	76.8765	1.67133	1.13323	0.024448	0.528362	0.0114498	0.0306517	0.0007882	0.006309	0.00071	0.0001855	6.4e-05	9.49e-06	9.7e-06	1.4e-05	5.8e-06	2.23e-05	7.2e-06
79154-20	BL-1A	1.08057e-14	0.153873	0.0007961	0.0764922	0.0001273	0.0009348	1.47e-05	0.0002446	7.4027e-06	0.000194	9.3086e-06	1.01102	0.0014777	62.4243	1.91351	1.25446	0.0384739	0.584878	0.0179762	0.0398656	0.0012499	0.006309	0.00071	0.0001855	6.4e-05	9.49e-06	9.7e-06	1.4e-05	5.8e-06	2.23e-05	7.2e-06	xenocryst

## Sheet: P0-C6
Sample ID: P0-C6			Lab ID : 79147		J = 2.577 E-4 ± 3.67 E-7
Sanidine			Irradiation # 482 PR-A		reactor	TRIGA, Oregon State
Flux standard	ACS-2	1.1848 Ma	Mass spec: MAP1		Single crystal total fusion, includes error in J																		Background corrections
Run ID	Sample	40Ar	40Ar	±σ40	39Ar	±σ39	38Ar	±σ38	37Ar	±σ37	36Ar	±σ36	D	± D	%40Ar*	± %40Ar*	40Ar*/39ArK	± 40Ar*/39ArK	Age	±σ	Ca/K	± σ	40Ar	±σ40	39Ar	±σ39	38Ar	±σ38	37Ar	±σ37	36Ar	±σ36	Comment
		(moles)	nA	nA	nA	nA	nA	nA	nA	nA	nA	nA	/Dalton	/Dalton					(Ma)	(Ma)			nA	nA	nA	nA	nA	nA	nA	nA	nA	nA
79147-01	P0-C6	2.14833e-14	0.305851	0.0008301	0.176229	0.0001816	0.002212	2.59e-05	0.000239	9.16788e-06	0.0005224	1.05e-05	1.01102	0.0014777	49.0302	1.07617	0.849956	0.0196115	0.400774	0.0093128	0.0205375	0.0008195	0.006309	0.00071	0.0001855	6.4e-05	9.49e-06	9.7e-06	1.4e-05	5.8e-06	2.23e-05	7.2e-06
79147-02	P0-C6	2.81313e-14	0.40065	0.0013943	0.241919	0.000346	0.0028818	3.34e-05	0.0006718	1.24e-05	0.0007018	1.11e-05	1.01102	0.0014777	47.7681	0.921824	0.790183	0.0162749	0.372593	0.0077425	0.0425873	0.0008328	0.006309	0.00071	0.0001855	6.4e-05	9.49e-06	9.7e-06	1.4e-05	5.8e-06	2.23e-05	7.2e-06
79147-03	P0-C6	2.01807e-14	0.287397	0.0008249	0.285161	0.0002581	0.0033734	3.25e-05	6.8e-05	6.4405e-06	0.0001834	9.56713e-06	1.01102	0.0014777	80.9474	1.06469	0.814626	0.0107354	0.384118	0.0051722	0.003262	0.0003548	0.006309	0.00071	0.0001855	6.4e-05	9.49e-06	9.7e-06	1.4e-05	5.8e-06	2.23e-05	7.2e-06
79147-04	P0-C6	3.38854e-14	0.482566	0.000857	0.187727	0.0001631	0.0024726	2.78e-05	0.0001951	6.98928e-06	0.0011197	1.17e-05	1.01102	0.0014777	30.7247	0.748462	0.788994	0.0223934	0.372033	0.0106083	0.0157214	0.0005904	0.006309	0.00071	0.0001855	6.4e-05	9.49e-06	9.7e-06	1.4e-05	5.8e-06	2.23e-05	7.2e-06
79147-05	P0-C6	2.5941e-14	0.369265	0.0008627	0.246664	0.0002291	0.0030677	2.59e-05	0.0005393	1.14e-05	0.000549	1.08e-05	1.01102	0.0014777	55.6735	0.919352	0.832439	0.0145519	0.392516	0.0069465	0.0336237	0.0007454	0.006309	0.00071	0.0001855	6.4e-05	9.49e-06	9.7e-06	1.4e-05	5.8e-06	2.23e-05	7.2e-06
79147-06	P0-C6	1.30947e-14	0.186472	0.0007916	0.149148	0.000136	0.0018677	2.59e-05	0.0003988	7.72334e-06	0.0002383	9.63328e-06	1.01102	0.0014777	61.9426	1.6273	0.773421	0.0204422	0.36469	0.009691	0.0413753	0.0008431	0.006309	0.00071	0.0001855	6.4e-05	9.49e-06	9.7e-06	1.4e-05	5.8e-06	2.23e-05	7.2e-06
79147-07	P0-C6	2.23721e-14	0.318481	0.0010771	0.0270015	0.0001145	0.0011303	1.54e-05	0.0321077	9.72e-05	0.0010017	1.21e-05	1.01102	0.0014777	11.8772	1.18823	1.40908	0.154933	0.664369	0.0730591	18.7535	0.135022	0.006309	0.00071	0.0001855	6.4e-05	9.49e-06	9.7e-06	1.4e-05	5.8e-06	2.23e-05	7.2e-06
79147-08	P0-C6	1.2503e-14	0.177978	0.0007561	0.142822	0.0001449	0.0017081	1.62e-05	0.0001257	6.57647e-06	0.0002573	9.3723e-06	1.01102	0.0014777	56.85	1.65247	0.707499	0.020781	0.333609	0.0098416	0.0133733	0.0007337	0.006309	0.00071	0.0001855	6.4e-05	9.49e-06	9.7e-06	1.4e-05	5.8e-06	2.23e-05	7.2e-06
79147-09	P0-C6	1.59885e-15	0.0227577	0.0007325	5.79e-05	6.74e-05	6.83787e-06	1.17e-05	6.59e-05	7.72334e-06	7.74e-05	8.88144e-06	1.01102	0.0014777	-1.37723	12.1277	-5.44664	48.4693	-2.57031	22.8891	18.0271	21.927	0.006309	0.00071	0.0001855	6.4e-05	9.49e-06	9.7e-06	1.4e-05	5.8e-06	2.23e-05	7.2e-06
79147-10	P0-C6	2.13323e-14	0.303639	0.0008199	0.163348	0.0001631	0.002092	2.87e-05	0.0001144	6.57647e-06	0.0005754	1.08e-05	1.01102	0.0014777	43.4177	1.10903	0.806156	0.0217617	0.380124	0.0103141	0.0105948	0.0006434	0.006309	0.00071	0.0001855	6.4e-05	9.49e-06	9.7e-06	1.4e-05	5.8e-06	2.23e-05	7.2e-06
79147-11	P0-C6	1.10577e-14	0.157452	0.0007527	0.159307	0.0001449	0.0019328	2.59e-05	0.0001171	6.52993e-06	8.4e-05	9.1214e-06	1.01102	0.0014777	84.1058	1.84609	0.830034	0.017925	0.391382	0.0085205	0.0111809	0.0006576	0.006309	0.00071	0.0001855	6.4e-05	9.49e-06	9.7e-06	1.4e-05	5.8e-06	2.23e-05	7.2e-06
79147-12	P0-C6	1.27664e-13	1.81796	0.0013092	0.248406	0.0002387	0.0039695	4.21e-05	0.0004085	7.99312e-06	0.0053039	2.03e-05	1.01102	0.0014777	12.8985	0.342237	0.943183	0.0460218	0.444728	0.0217325	0.0256173	0.0005303	0.006309	0.00071	0.0001855	6.4e-05	9.49e-06	9.7e-06	1.4e-05	5.8e-06	2.23e-05	7.2e-06
79147-13	P0-C6	6.51462e-14	0.927685	0.0011075	0.236678	0.0001816	0.0032758	3.15e-05	0.0002962	9.09065e-06	0.0025287	1.66e-05	1.01102	0.0014777	18.6192	0.550393	0.729122	0.0291917	0.343804	0.0137964	0.0194229	0.0006235	0.006309	0.00071	0.0001855	6.4e-05	9.49e-06	9.7e-06	1.4e-05	5.8e-06	2.23e-05	7.2e-06
79147-14	P0-C6	2.24475e-14	0.319578	0.0240105	0.359837	0.0140001	0.004602	0.0001503	0.0004687	1.16e-05	0.0002355	1.49e-05	1.01102	0.0014777	78.0731	9.90535	0.692297	0.0760749	0.326441	0.0358801	0.0202763	0.00097	0.006309	0.00071	0.0001855	6.4e-05	9.49e-06	9.7e-06	1.4e-05	5.8e-06	2.23e-05	7.2e-06
79147-15	P0-C6	1.62148e-14	0.23087	0.0008149	0.269151	0.0002195	0.0032084	3.06e-05	0.0005142	8.20244e-06	9.77e-05	9.18314e-06	1.01102	0.0014777	87.4876	1.28249	0.749249	0.0108162	0.353293	0.0051928	0.030093	0.0005136	0.006309	0.00071	0.0001855	6.4e-05	9.49e-06	9.7e-06	1.4e-05	5.8e-06	2.23e-05	7.2e-06
79147-16	P0-C6	9.90304e-15	0.140961	0.0008199	0.171513	0.0002387	0.002045	1.87e-05	0.0002433	7.16101e-06	7.86e-05	9e-06	1.01102	0.0014777	83.4361	2.06071	0.684614	0.0165594	0.322819	0.0078587	0.0223159	0.0006862	0.006309	0.00071	0.0001855	6.4e-05	9.49e-06	9.7e-06	1.4e-05	5.8e-06	2.23e-05	7.2e-06
79147-17	P0-C6	1.01247e-14	0.144121	0.0007596	0.174228	0.0001631	0.0021326	2.5e-05	0.0001238	7.85684e-06	6.3e-05	8.76584e-06	1.01102	0.0014777	86.9831	1.95403	0.718346	0.0157908	0.338723	0.0075041	0.0109789	0.0007346	0.006309	0.00071	0.0001855	6.4e-05	9.49e-06	9.7e-06	1.4e-05	5.8e-06	2.23e-05	7.2e-06
79147-18	P0-C6	2.35822e-14	0.335678	0.0014812	0.306248	0.0008524	0.0037045	2.87e-05	0.0002319	8.63713e-06	0.0003498	1.03e-05	1.01102	0.0014777	68.9078	1.06694	0.754226	0.011814	0.35564	0.0056567	0.011751	0.0004638	0.006309	0.00071	0.0001855	6.4e-05	9.49e-06	9.7e-06	1.4e-05	5.8e-06	2.23e-05	7.2e-06
79147-19	P0-C6	4.18322e-14	0.595474	0.0035713	0.367319	0.0013016	0.0045651	3.83e-05	0.0006046	1.11e-05	0.001036	1.23e-05	1.01102	0.0014777	48.0936	0.926485	0.778732	0.0157487	0.367194	0.0074946	0.0261134	0.0005186	0.006309	0.00071	0.0001855	6.4e-05	9.49e-06	9.7e-06	1.4e-05	5.8e-06	2.23e-05	7.2e-06
79147-20	P0-C6	1.31953e-14	0.187827	0.0008801	0.139393	0.0002484	0.0016654	2.22e-05	0.0002499	8.78635e-06	0.0002252	9.63328e-06	1.01102	0.0014777	64.2619	1.63651	0.864794	0.022085	0.40777	0.0104736	0.0285356	0.0010402	0.006309	0.00071	0.0001855	6.4e-05	9.49e-06	9.7e-06	1.4e-05	5.8e-06	2.23e-05	7.2e-06
79147-21	P0-C6	1.67829e-14	0.238874	0.0008199	0.26491	0.0002291	0.0031568	2.96e-05	0.0002333	7.4027e-06	0.0001524	9.3723e-06	1.01102	0.0014777	80.9869	1.25734	0.729132	0.01125	0.343808	0.0053891	0.0138442	0.0004632	0.006309	0.00071	0.0001855	6.4e-05	9.49e-06	9.7e-06	1.4e-05	5.8e-06	2.23e-05	7.2e-06
79147-22	P0-C6	1.60922e-14	0.229078	0.0008249	0.192223	0.00021	0.0023327	2.22e-05	0.0001893	9.32363e-06	0.0003044	1.11e-05	1.01102	0.0014777	60.3527	1.50695	0.71826	0.0181689	0.338682	0.0086177	0.0155658	0.0008005	0.006309	0.00071	0.0001855	6.4e-05	9.49e-06	9.7e-06	1.4e-05	5.8e-06	2.23e-05	7.2e-06
79147-23	P0-C6	1.69904e-14	0.241863	0.0008006	0.241161	0.000191	0.0028158	2.5e-05	0.0003874	7.4027e-06	6.61e-05	8.82326e-06	1.01102	0.0014777	91.9255	1.18354	0.920568	0.0116211	0.434066	0.0056094	0.0257674	0.0005215	0.006309	0.00071	0.0001855	6.4e-05	9.49e-06	9.7e-06	1.4e-05	5.8e-06	2.23e-05	7.2e-06
79147-24	P0-C6	3.77607e-14	0.537522	0.0008801	7.53e-05	7.11e-05	0.0002869	1.2e-05	-1.67828e-06	6.72309e-06	0.0014955	1.31e-05	1.01102	0.0014777	16.9369	0.750531	1207.42	1179.49	495.75	424.234	-0.364538	1.51689	0.006309	0.00071	0.0001855	6.4e-05	9.49e-06	9.7e-06	1.4e-05	5.8e-06	2.23e-05	7.2e-06
79147-25	P0-C6	1.14971e-14	0.163662	0.0007495	0.170422	0.0001631	0.0020925	2.68e-05	0.0002108	7.22011e-06	9.49e-05	9.1214e-06	1.01102	0.0014777	82.7515	1.77382	0.793489	0.0167695	0.374152	0.0079742	0.0198198	0.0007081	0.006309	0.00071	0.0001855	6.4e-05	9.49e-06	9.7e-06	1.4e-05	5.8e-06	2.23e-05	7.2e-06

## Sheet: BL-5
Sample ID: BL-5			Lab ID : 79155		J = 2.549 E-04 ± 5.29 E-07
Sanidine			Irradiation # 482 PR-B		reactor	TRIGA, Oregon State
Flux standard	ACS-2	1.1848 Ma	Mass spec: MAP1		Single crystal total fusion, includes error in J																		Background corrections
Run ID	Sample	40Ar	40Ar	±σ40	39Ar	±σ39	38Ar	±σ38	37Ar	±σ37	36Ar	±σ36	D	± D	%40Ar*	± %40Ar*	40Ar*/39ArK	± 40Ar*/39ArK	Age	±σ	Ca/K	± σ	40Ar	±σ40	39Ar	±σ39	38Ar	±σ38	37Ar	±σ37	36Ar	±σ36	Comment
		(moles)	nA	nA	nA	nA	nA	nA	nA	nA	nA	nA	/Dalton	/Dalton					(Ma)	(Ma)			nA	nA	nA	nA	nA	nA	nA	nA	nA	nA
79155-01	BL-5	1.92159e-14	0.27363	0.0008627	0.350019	0.0004051	0.0041674	3.34e-05	0.0007734	1.24e-05	6.97e-05	9.18314e-06	1.01102	0.0014777	92.5203	1.0955	0.722134	0.0084033	0.332821	0.0039337	0.0274684	0.0004734	0.006309	0.00071	0.0001855	6.4e-05	9.49e-06	9.7e-06	1.4e-05	5.8e-06	2.23e-05	7.2e-06
79155-02	BL-5	1.23866e-14	0.176397	0.0007632	0.198712	0.0001723	0.0023482	1.87e-05	0.0004102	7.85684e-06	0.0001196	9.06035e-06	1.01102	0.0014777	79.8486	1.6371	0.707767	0.0143493	0.3262	0.0066473	0.0257259	0.0005219	0.006309	0.00071	0.0001855	6.4e-05	9.49e-06	9.7e-06	1.4e-05	5.8e-06	2.23e-05	7.2e-06
79155-03	BL-5	2.87548e-14	0.409486	0.0007632	0.520897	0.0004347	0.0063999	3.73e-05	0.0012209	1.33e-05	0.0001217	9.7e-06	1.01102	0.0014777	91.2596	0.753908	0.716268	0.0059754	0.330117	0.0028376	0.0293262	0.000358	0.006309	0.00071	0.0001855	6.4e-05	9.49e-06	9.7e-06	1.4e-05	5.8e-06	2.23e-05	7.2e-06
79155-04	BL-5	4.30436e-15	0.0612973	0.000735	0.134231	0.00021	0.0016202	2.31e-05	0.0009847	1.24e-05	0.0001078	9.24554e-06	1.01102	0.0014777	48.1743	4.71752	0.219498	0.0214035	0.10117	0.0098671	0.0929026	0.0012803	0.006309	0.00071	0.0001855	6.4e-05	9.49e-06	9.7e-06	1.4e-05	5.8e-06	2.23e-05	7.2e-06
79155-05	BL-5	1.52329e-14	0.216928	0.0007788	0.197231	0.0001816	0.0023566	2.4e-05	0.0004271	7.46525e-06	0.0001018	9.1214e-06	1.01102	0.0014777	86.0753	1.34715	0.945459	0.0146087	0.435735	0.0067924	0.0271642	0.0005054	0.006309	0.00071	0.0001855	6.4e-05	9.49e-06	9.7e-06	1.4e-05	5.8e-06	2.23e-05	7.2e-06
79155-06	BL-5	2.38889e-14	0.34018	0.0008149	0.205756	0.0001631	0.0024594	2.5e-05	0.0006186	1.01e-05	0.0002518	9.83514e-06	1.01102	0.0014777	77.9752	0.918403	1.28776	0.0154183	0.593466	0.0072103	0.0379588	0.0006615	0.006309	0.00071	0.0001855	6.4e-05	9.49e-06	9.7e-06	1.4e-05	5.8e-06	2.23e-05	7.2e-06
79155-07	BL-5	1.16153e-12	16.5403	0.0077327	0.0019474	0.0001539	0.0105654	5.39e-05	6.62e-05	6.6242e-06	0.0548956	5.94e-05	1.01102	0.0014777	0.911307	0.117887	77.3622	50.6936	35.3113	22.9143	0.435159	0.0566744	0.006309	0.00071	0.0001855	6.4e-05	9.49e-06	9.7e-06	1.4e-05	5.8e-06	2.23e-05	7.2e-06	little gas - invalid run
79155-08	BL-5	1.41223e-14	0.201103	0.0008249	0.334577	0.0003263	0.0041406	3.44e-05	0.0010503	1.04e-05	0.0006086	1.12e-05	1.01102	0.0014777	9.77855	1.7221	0.0586654	0.010829	0.0270403	0.0049916	0.0398761	0.000447	0.006309	0.00071	0.0001855	6.4e-05	9.49e-06	9.7e-06	1.4e-05	5.8e-06	2.23e-05	7.2e-06
79155-09	BL-5	6.91319e-15	0.0984442	0.0007463	0.270127	0.0002775	0.0031552	2.13e-05	0.0008143	1.14e-05	0.0001397	9.3723e-06	1.01102	0.0014777	57.9216	2.98943	0.210526	0.0108167	0.0970344	0.0049895	0.0383458	0.0005795	0.006309	0.00071	0.0001855	6.4e-05	9.49e-06	9.7e-06	1.4e-05	5.8e-06	2.23e-05	7.2e-06
79155-10	BL-5	9.309e-15	0.132559	0.0007404	0.150012	0.000136	0.0018221	2.31e-05	0.0003244	7.4027e-06	0.0001159	9.3723e-06	1.01102	0.0014777	73.9816	2.23067	0.652771	0.0194864	0.300855	0.009002	0.0274342	0.0006568	0.006309	0.00071	0.0001855	6.4e-05	9.49e-06	9.7e-06	1.4e-05	5.8e-06	2.23e-05	7.2e-06
79155-11	BL-5	4.93083e-15	0.0702163	0.0007237	0.180757	0.0001631	0.0022071	2.5e-05	0.0011542	1.52e-05	0.0001646	9.18314e-06	1.01102	0.0014777	30.6378	4.07058	0.118714	0.0158222	0.0547178	0.0072936	0.0820229	0.0011649	0.006309	0.00071	0.0001855	6.4e-05	9.49e-06	9.7e-06	1.4e-05	5.8e-06	2.23e-05	7.2e-06
79155-12	BL-5	9.39304e-15	0.133759	0.0007495	0.15113	0.0001449	0.0018973	2.31e-05	0.0003662	9.96243e-06	0.0001199	9e-06	1.01102	0.0014777	73.339	2.13426	0.648125	0.0186645	0.298714	0.0086238	0.0309697	0.0008769	0.006309	0.00071	0.0001855	6.4e-05	9.49e-06	9.7e-06	1.4e-05	5.8e-06	2.23e-05	7.2e-06
79155-13	BL-5	1.63563e-14	0.23292	0.0008101	0.284044	0.0002872	0.0035069	3.44e-05	0.0005475	8.06226e-06	9.59e-05	9.18314e-06	1.01102	0.0014777	87.8093	1.27046	0.718925	0.0102552	0.331342	0.0047758	0.024593	0.0003915	0.006309	0.00071	0.0001855	6.4e-05	9.49e-06	9.7e-06	1.4e-05	5.8e-06	2.23e-05	7.2e-06
79155-14	BL-5	4.76661e-14	0.678764	0.0009105	0.0001429	7.44e-05	0.0004277	1.21e-05	2.05e-05	6.87968e-06	0.00211	1.4e-05	1.01102	0.0014777	7.19378	0.631395	341.655	188.272	150.994	79.8278	1.87004	1.1899	0.006309	0.00071	0.0001855	6.4e-05	9.49e-06	9.7e-06	1.4e-05	5.8e-06	2.23e-05	7.2e-06	little gas - invalid run
79155-15	BL-5	1.62966e-14	0.232064	0.0008249	0.233352	0.0002195	0.0029162	2.68e-05	0.0004013	7.99312e-06	0.0001369	9.3086e-06	1.01102	0.0014777	82.4572	1.2887	0.81887	0.0126825	0.3774	0.0058967	0.0219793	0.0004639	0.006309	0.00071	0.0001855	6.4e-05	9.49e-06	9.7e-06	1.4e-05	5.8e-06	2.23e-05	7.2e-06
79155-16	BL-5	1.39745e-14	0.198945	0.000857	0.114946	0.0001539	0.0013574	1.47e-05	0.0003532	9.80051e-06	0.0001861	9.7e-06	1.01102	0.0014777	72.1501	1.55578	1.2474	0.026816	0.574867	0.0124137	0.0396872	0.0011429	0.006309	0.00071	0.0001855	6.4e-05	9.49e-06	9.7e-06	1.4e-05	5.8e-06	2.23e-05	7.2e-06
79155-17	BL-5	8.33768e-15	0.118692	0.0007433	0.135752	0.000136	0.0016375	2.31e-05	0.0002608	7.10282e-06	6.84e-05	8.65332e-06	1.01102	0.0014777	82.8939	2.33346	0.723675	0.0199678	0.333531	0.009228	0.024741	0.0007038	0.006309	0.00071	0.0001855	6.4e-05	9.49e-06	9.7e-06	1.4e-05	5.8e-06	2.23e-05	7.2e-06
79155-18	BL-5	5.7628e-15	0.0820365	0.0007257	0.0668187	0.0001273	0.000785	1.47e-05	0.0001163	6.4846e-06	3.26e-05	8.49058e-06	1.01102	0.0014777	88.1943	3.32037	1.08143	0.0397045	0.498392	0.018325	0.0224235	0.0012936	0.006309	0.00071	0.0001855	6.4e-05	9.49e-06	9.7e-06	1.4e-05	5.8e-06	2.23e-05	7.2e-06
79155-19	BL-5	2.38778e-15	0.0340012	0.0007257	0.153011	0.0001539	0.0018403	2.22e-05	0.0004042	9.88129e-06	6.25e-05	9.06035e-06	1.01102	0.0014777	45.4786	8.34699	0.100661	0.0183689	0.0463966	0.008467	0.0343175	0.0008752	0.006309	0.00071	0.0001855	6.4e-05	9.49e-06	9.7e-06	1.4e-05	5.8e-06	2.23e-05	7.2e-06
79155-20	BL-5	2.7027e-14	0.384864	0.0008199	0.0005522	7.16e-05	0.0002106	1.37e-05	3.4071e-06	6.23939e-06	0.0010901	1.23e-05	1.01102	0.0014777	15.4377	0.982061	107.518	16.3394	48.8908	7.33103	0.0808834	0.150955	0.006309	0.00071	0.0001855	6.4e-05	9.49e-06	9.7e-06	1.4e-05	5.8e-06	2.23e-05	7.2e-06	little gas - invalid run

## Sheet: PI-1, PI-2
LSCE Facility 40Ar/39Ar data
Sample ID:	PI-1	Lab#N1638-01 to N1638-10		J = 0.00052940 ± 0.00000090
Feldspath			Irradiation # CO-002 (120 min)		reactor:	CICLIT, Oregon University, Triga reactor
Flux standard monitor	ACs-2	1.1891 Ma		Single crystal total fusion
N	40Ar	36Ar	±s36	37Ar	±s37	38Ar	±s38	39Ar	±s39	40Ar	±s40	D(1)	±%sD	%40Ar*	Age	±s	K/Ca	±s
	(moles)	V	V	V	V	V	V	V	V	V	V				(ka)
N1638-01	3.38518e-15	1.23963e-06	2.60782	0.000634897	0.756465	1.63431e-06	0.561284	0.00137851	0.158216	0.00105787	0.18094	1.00485	0.09	69.288	509.061	6.94236	0.933349	0.00721333
N1638-02	2.23702e-15	1.52277e-06	1.57993	0.000284598	0.955099	6.28764e-06	1.28335	0.000499426	0.136006	0.00069907	0.173547	1.00471	0.09	37.9292	508.328	14.2509	0.754303	0.00727707
N1638-03	1.63574e-15	3.82806e-07	6.4662	0.000258359	0.787586	9.72673e-06	0.752206	0.000781675	0.142651	0.00051117	0.143607	1.00462	0.09	81.0795	507.578	9.14068	1.3007	0.0104109
N1638-04	1.81411e-15	8.73314e-07	2.58386	0.000405152	0.760605	7.58217e-06	0.762627	0.000605658	0.115383	0.00056691	0.144699	1.00465	0.09	59.2831	531.33	10.8419	0.642521	0.00494301
N1638-05	1.00138e-15	1.82706e-07	13.2847	0.000185575	2.10374	5.86734e-06	1.75075	0.000494882	0.22973	0.00031293	0.243297	1.00455	0.09	86.6789	524.713	14.1667	1.14642	0.0242612
N1638-06	1.46614e-15	6.4764e-07	3.67999	0.000528389	1.25427	6.83469e-06	0.741014	0.000553257	0.247958	0.00045817	0.169799	1.00461	0.09	66.5062	527.46	12.567	0.449956	0.00575304
N1638-07	1.82576e-15	8.19949e-07	2.71516	0.000428449	0.992388	8.11445e-06	1.25552	0.000666955	0.142857	0.00057055	0.14394	1.00466	0.09	62.6171	512.898	9.73029	0.669088	0.00670845
N1638-08	6.68064e-16	2.97818e-07	6.97818	0.000489951	0.911162	3.66016e-06	0.951066	0.000295359	0.222198	0.00020877	0.23251	1.00451	0.09	75.5298	511.525	20.347	0.258937	0.00242862
N1638-09	1.29046e-15	3.42019e-07	5.30357	0.000160936	1.3739	4.14321e-06	1.24525	0.000338884	0.13753	0.00040327	0.192606	1.00458	0.09	77.5304	883.213	15.5376	0.905174	0.0124984
N1638-10	7.19744e-16	1.91204e-07	8.20266	0.000276742	1.09574	4.10725e-06	1.36796	0.000348313	0.138771	0.00022492	0.567395	1.00452	0.09	83.8102	518.25	13.4116	0.540925	0.00597453
												Results		40Ar*/39Ark	± 1s	Age	± 1s	MSWD	39Ar(k)	K/Ca	± 1s
Background corrections PI-1																(ka)			(%, n)
N	36Ar	±s36	37Ar	±s37	38Ar	±s38	39Ar	±s39	40Ar	±s40		Weighted mean
	V	V	V	V	V	V	V	V	V	V				0.5382	0.00379	515.1	3.7	0.68	94.32	0.4	0.09
N1638-01	7.638e-08	2.12336e-08	9.182e-08	9.82474e-09	1.8e-09	1.782e-09	3.5533e-07	1.0198e-07	1.923e-05	5.5767e-07					0.007		0.0072		9
N1638-02	7.638e-08	2.12336e-08	9.182e-08	9.82474e-09	1.8e-09	1.782e-09	3.5533e-07	1.0198e-07	1.923e-05	5.5767e-07			Full External Error				3.8	1.5
N1638-03	7.638e-08	2.12336e-08	9.182e-08	9.82474e-09	1.8e-09	1.782e-09	3.5533e-07	1.0198e-07	1.923e-05	5.5767e-07			Analytical Error				3.6	1
N1638-04	9.395e-08	2.0622e-08	1.284e-07	4.51968e-08	4.316e-08	1.51923e-08	5.943e-07	1.11134e-07	2.007e-05	3.0105e-07		Results			40(a)/36(a)	± 1s	40(r)/39(k)	± 1s	Age	± 1s
N1638-05	9.395e-08	2.0622e-08	1.284e-07	4.51968e-08	4.316e-08	1.51923e-08	5.943e-07	1.11134e-07	2.007e-05	3.0105e-07									(ka)
N1638-06	9.395e-08	2.0622e-08	1.284e-07	4.51968e-08	4.316e-08	1.51923e-08	5.943e-07	1.11134e-07	2.007e-05	3.0105e-07											MSWD
N1638-07	7.718e-08	1.47414e-08	4.788e-08	1.45076e-08	8.776e-08	2.21155e-08	9.835e-07	9.53995e-08	2.103e-05	2.88111e-07		Inverse Isochron			299.33	6.15	0.53751	0.00666	514.4	6.4	0.79
N1638-08	7.718e-08	1.47414e-08	4.788e-08	1.45076e-08	8.776e-08	2.21155e-08	9.835e-07	9.53995e-08	2.103e-05	2.88111e-07						0.0205		0.0124		0.0125
N1638-09	7.718e-08	1.47414e-08	4.788e-08	1.45076e-08	8.776e-08	2.21155e-08	9.835e-07	9.53995e-08	2.103e-05	2.88111e-07		Full External Error								6.5
N1638-10	1.125e-07	1.1925e-08	7.245e-08	2.3184e-08	3.3199e-08	2.69908e-08	3.1705e-07	1.19528e-07	1.919e-05	7.59924e-07		Analytical Error								6.4
Sample ID:	PI-2	Lab#N1639-01 to N1639-11		J = 0.00053070 ± 0.00000127
Sanidine			Irradiation # CO-002 (120 min)		reactor:	CICLIT, Oregon University, Triga reactor
Flux standard monitor	ACs-2	1.1891 Ma		Single crystal total fusion
N	40Ar	36Ar	±s36	37Ar	±s37	38Ar	±s38	39Ar	±s39	40Ar	±s40	D(1)	±%sD	%40Ar*	Age	±s	K/Ca	±s
	(moles)	V	V	V	V	V	V	V	V	V	V				(ka)
N1639-01	2.084e-15	1.20737e-08	115.628	1.43168e-05	9.31195	1.85245e-05	0.515644	0.00152775	0.150532	0.00065125	0.212844	1.00466	0.09	98.7263	403.8	2.82703	45.8852	4.27336
N1639-02	1.66571e-15	8.20322e-08	20.1991	1.7221e-05	5.50623	1.45324e-05	0.606364	0.00117241	0.158585	0.000520533	0.234537	1.00463	0.09	94.7038	403.438	4.22049	29.2742	1.61257
N1639-03	8.42058e-16	1.91224e-08	95.3865	3.87686e-06	19.6572	7.76218e-06	1.03978	0.000617139	0.185246	0.000263143	0.29705	1.00452	0.09	97.0619	397.097	8.58527	68.4494	13.4558
N1639-04	1.37133e-15	2.56131e-07	5.33312	1.12029e-05	9.71559	1.00856e-06	2.18356	0.000840583	0.161948	0.00042854	0.145625	1.0046	0.09	81.6136	399.221	4.76306	32.2638	3.13505
N1639-05	1.64944e-15	2.07407e-07	6.39511	1.98192e-05	5.64664	7.54657e-07	2.96328	0.000641914	0.13024	0.00051545	0.176873	1.00463	0.09	87.8161	676.544	6.14523	13.9267	0.786602
N1639-06	1.21156e-15	1.28439e-07	14.7229	1.0284e-05	13.0812	9.69629e-07	3.1357	0.00080315	0.175456	0.000378613	0.174356	1.00457	0.09	89.2768	403.81	6.83023	33.5815	4.39326
N1639-07	1.62526e-15	1.08892e-07	18.3811	5.95897e-07	191	1.37069e-06	1.99328	0.00113992	0.175152	0.000507893	0.126997	1.00463	0.09	92.7502	396.506	5.10828	822.566	1571.1
N1639-08	7.0298e-15	3.35804e-06	0.829427	5.14314e-05	2.61766	3.4548e-06	0.790026	0.00285669	0.102887	0.00219681	0.101681	1.0053	0.09	54.0513	398.821	3.11338	23.8835	0.625671
N1639-09	5.90176e-16	4.92782e-08	33.5881	3.50298e-06	20.3066	4.58981e-07	3.84392	0.000402032	0.1878	0.00018443	0.276651	1.0045	0.09	91.3404	402.044	11.8808	49.3501	10.0218
N1639-10	5.03594e-15	2.90985e-06	0.642051	2.12429e-05	3.12478	1.37272e-06	1.30944	0.00120271	0.114655	0.00157373	0.113543	1.00505	0.09	44.6109	560.059	5.21029	24.345	0.761238
N1639-11	2.5089e-15	5.51186e-07	2.79039	1.39694e-05	4.15807	1.62845e-06	1.31054	0.00144612	0.120799	0.00078403	0.130927	1.00471	0.09	78.4473	408.078	3.18087	44.5138	1.85169
Background corrections PI-2												Results		40Ar*/39Ark	± 1s	Age	± 1s	MSWD	39Ar(k)	K/Ca	± 1s
N	36Ar	±s36	37Ar	±s37	38Ar	±s38	39Ar	±s39	40Ar	±s40						(ka)			(%, n)
	V	V	V	V	V	V	V	V	V	V		Weighted mean
N1638-01	1.129e-07	1.07255e-08	2.1e-07	1.512e-08	1.015e-07	1.8879e-08	7.765e-07	2.03443e-07	1.965e-05	3.47805e-07				0.41942	0.00146	402.4	1.7	0.88	85.42	27.1	2.4
N1638-02	1.223e-07	1.49206e-08	1.258e-07	1.81152e-08	1.217e-07	1.03445e-08	1.587e-07	1.55843e-07	1.8327e-05	4.58175e-07					0.0035		0.0042		9
N1638-03	1.223e-07	1.49206e-08	1.258e-07	1.81152e-08	1.217e-07	1.03445e-08	1.587e-07	1.55843e-07	1.8327e-05	4.58175e-07			Full External Error				1.8	1.5
N1638-04	8.553e-08	9.57936e-09	8.951e-08	2.55999e-08	3.514e-08	2.14354e-08	2.329e-07	1.8073e-07	1.825e-05	3.19375e-07			Analytical Error				1.4	1
N1638-05	8.553e-08	9.57936e-09	8.951e-08	2.55999e-08	3.514e-08	2.14354e-08	2.329e-07	1.8073e-07	1.825e-05	3.19375e-07		Results			40(a)/36(a)	± 1s	40(r)/39(k)	± 1s	Age	± 1s
N1638-06	7.03e-08	1.60987e-08	1.097e-07	3.09354e-08	4.349e-08	2.6094e-08	1.818e-07	1.15443e-07	1.8887e-05	2.83305e-07									(ka)
N1638-07	7.03e-08	1.60987e-08	1.097e-07	3.09354e-08	4.349e-08	2.6094e-08	1.818e-07	1.15443e-07	1.8887e-05	2.83305e-07											MSWD
N1638-08	7.03e-08	1.60987e-08	1.097e-07	3.09354e-08	4.349e-08	2.6094e-08	1.818e-07	1.15443e-07	1.8887e-05	2.83305e-07		Inverse Isochron			295.51	3.22	0.42051	0.00189	403.5	2.1	0.91
N1638-09	1.27e-07	1.4097e-08	9.693e-08	9.693e-09	9.308e-08	1.70336e-08	3.407e-07	1.59107e-07	1.787e-05	3.574e-07						0.0109		0.0045		0.0051
N1638-10	1.27e-07	1.4097e-08	9.693e-08	9.693e-09	9.308e-08	1.70336e-08	3.407e-07	1.59107e-07	1.787e-05	3.574e-07		Full External Error								2.2
												Analytical Error								1.8
Instrument: VG 5400
Standard:		Alder Creek rhyolite sanidine
Standard age (Ma):		1,1891	± 0,0006	Niespolo et al., 2017
Atmospheric argon ratios
40Ar/36Ar		298,56	± 0,31	Lee et al. (2006)
38Ar/36Ar		0,1885	± 0,0003	Lee et al. (2006)
Decay constant (Renne et al., 2011)
l40Ar		(0.5757 ± 0.016) x 10-10 a-1
lB-		(4.948± 0.013) x 10-10 a-1
lTot		(5.5305 ± 0.0054) x 10-10 a-1
Nucleogenic production ratios, OSU TRIGA reactor
(36Ar/37Ar)Ca		2.65	± 0.2	× 10-4
(39Ar/37Ar)Ca		6.95	± 0.9	× 10-4
(38Ar/37Ar)Ca		0.196	± 0.00816	× 10-4
(40Ar/39Ar)K		7.3	± 3	× 10-4
(38Ar/39Ar)K		1.22	± 0.027	× 10-2
(36Ar/38Ar)Cl		320
Ca/K		1.96
Cl/K		2.9

## Sheet: BL-4
WISCONSIN UNIVERSITY OF MADISON
	Sample:	BL-4			Identifier:	UW151:C52
	Material:	Sanidine
										Corrected1
	N	Power	Age	±1σ	K/Ca	±1σ	%40Ar	40Ar*/39ArK	±1σ	40Ar	±1σ	39Ar	±1σ	38Ar	±1σ	37Ar	±1σ	36Ar	±1σ	RunDate	Δt3	J	±1σ	39Ar Decay	37Ar Decay	LambdaK	MonitorAge	MonitorName	MonitorMaterial	(40Ar/3939)K	±1σ	(38Ar/3939)K	±1σ	(37Ar/3939)K	±1σ	(39Ar/3737)Ca	±1σ	(38Ar/3737)Ca	±1σ	(36Ar/3737)Ca	±1σ	(36Ar/3838)Cl	Ca/K	Cl/K
		%	(ka)	(ka)			(%)			(cps)		(cps)		(cps)		(cps)		(cps)			(days)
	01A	18	516.756	2.6424	23.9321	0.206987	89.5677	0.516662	0.00264229	90104.9	61.4866	156119	57.577	1880.74	5.32328	591.876	5.11437	29.4029	1.36089	2020-01-10 10:13:56	79.0118	0.000546577	5.55924e-07	1.00056	4.75329	5.464e-10	1.1864	ACS-2	sanidine	0.0054	0.00014	0.0121	5e-05	0	0	0.000695	1.8e-05	1.96e-05	1.6e-06	0.000265	4e-06	263	2.32	0.227
	02A	18	504.664	14.2019	24.9632	0.787957	76.3514	0.504571	0.0142012	19704.7	24.1691	29800.8	24.8913	361.945	2.6031	108.293	3.41701	15.2048	1.41512	2020-01-10 10:27:51	79.0214	0.000546577	5.55924e-07	1.00056	4.75419	5.464e-10	1.1864	ACS-2	sanidine	0.0054	0.00014	0.0121	5e-05	0	0	0.000695	1.8e-05	1.96e-05	1.6e-06	0.000265	4e-06	263	2.32	0.227
	03A	18	512.711	3.74442	23.2006	0.246532	86.2207	0.512617	0.00374425	59431.5	46.9785	99907.6	45.257	1205.7	4.53515	390.427	4.14489	26.1121	1.23999	2020-01-10 11:06:40	79.0484	0.000546577	5.55924e-07	1.00056	4.75673	5.464e-10	1.1864	ACS-2	sanidine	0.0054	0.00014	0.0121	5e-05	0	0	0.000695	1.8e-05	1.96e-05	1.6e-06	0.000265	4e-06	263	2.32	0.227
	04A	18	524.076	6.89646	21.6021	0.316216	73.8652	0.523981	0.0068962	41189.1	40.1352	58032.4	30.2274	706.029	3.63458	243.518	3.56238	35.3118	1.33252	2020-01-10 11:20:44	79.0581	0.000546577	5.55924e-07	1.00056	4.75764	5.464e-10	1.1864	ACS-2	sanidine	0.0054	0.00014	0.0121	5e-05	0	0	0.000695	1.8e-05	1.96e-05	1.6e-06	0.000265	4e-06	263	2.32	0.227
	05A	18	509.892	4.28943	24.3283	0.284403	86.3179	0.509799	0.00428924	50659.8	43.1815	85729.2	35.5011	1031.24	4.29787	319.368	3.7311	22.0657	1.22131	2020-01-10 11:34:41	79.0678	0.000546577	5.55924e-07	1.00056	4.75855	5.464e-10	1.1864	ACS-2	sanidine	0.0054	0.00014	0.0121	5e-05	0	0	0.000695	1.8e-05	1.96e-05	1.6e-06	0.000265	4e-06	263	2.32	0.227
	06A	18	515.49	6.59477	25.149	0.430623	82.2978	0.515396	0.00659449	33825.9	36.0433	53983.2	30.0703	657.811	3.60428	194.438	3.32754	19.3245	1.18525	2020-01-10 12:13:18	79.0947	0.000546577	5.55924e-07	1.00056	4.76107	5.464e-10	1.1864	ACS-2	sanidine	0.0054	0.00014	0.0121	5e-05	0	0	0.000695	1.8e-05	1.96e-05	1.6e-06	0.000265	4e-06	263	2.32	0.227
	07A	18	509.821	6.27724	24.6309	0.399856	90.3147	0.509727	0.00627696	31134.9	32.3017	55135.4	30.031	662.59	3.87021	202.727	3.28916	9.3574	1.15321	2020-01-10 12:27:21	79.1044	0.000546577	5.55924e-07	1.00056	4.76199	5.464e-10	1.1864	ACS-2	sanidine	0.0054	0.00014	0.0121	5e-05	0	0	0.000695	1.8e-05	1.96e-05	1.6e-06	0.000265	4e-06	263	2.32	0.227
	08A	18	517.452	6.12451	31.8758	0.399396	69.5404	0.517358	0.00612426	77473	54.0623	104078	40.8638	1262.47	5.09519	295.649	3.70255	77.5273	2.12506	2020-01-10 12:41:16	79.1141	0.000546577	5.55924e-07	1.00056	4.7629	5.464e-10	1.1864	ACS-2	sanidine	0.0054	0.00014	0.0121	5e-05	0	0	0.000695	1.8e-05	1.96e-05	1.6e-06	0.000265	4e-06	263	2.32	0.227
	09A	18	527.295	8.67391	54.1296	2.46946	90.811	0.5272	0.0086736	23747	26.8267	40881.9	27.5566	493.917	3.56213	68.3512	3.11791	6.65495	1.1837	2020-01-10 13:19:58	79.1409	0.000546577	5.55924e-07	1.00056	4.76543	5.464e-10	1.1864	ACS-2	sanidine	0.0054	0.00014	0.0121	5e-05	0	0	0.000695	1.8e-05	1.96e-05	1.6e-06	0.000265	4e-06	263	2.32	0.227
	10A	18	523.761	9.32366	27.3622	0.692838	89.0865	0.523667	0.00932331	21404.6	26.4531	36393.7	24.8891	435.444	3.1736	120.348	3.0462	7.31672	1.1326	2020-01-10 13:33:52	79.1506	0.000546577	5.55924e-07	1.00056	4.76634	5.464e-10	1.1864	ACS-2	sanidine	0.0054	0.00014	0.0121	5e-05	0	0	0.000695	1.8e-05	1.96e-05	1.6e-06	0.000265	4e-06	263	2.32	0.227
	11A	18	518.047	3.49118	25.7856	0.306591	90.8378	0.517952	0.00349104	56295.8	44.0156	98676.8	44.2867	1192.15	4.90193	346.195	4.11328	15.927	1.14125	2020-01-10 13:47:46	79.1603	0.000546577	5.55924e-07	1.00056	4.76725	5.464e-10	1.1864	ACS-2	sanidine	0.0054	0.00014	0.0121	5e-05	0	0	0.000695	1.8e-05	1.96e-05	1.6e-06	0.000265	4e-06	263	2.32	0.227
	12A	18	524.079	4.55389	24.5881	0.338368	88.3215	0.523985	0.00455372	42605.2	38.8367	71775	38.5747	868.12	3.62147	263.938	3.62936	15.6997	1.08473	2020-01-10 14:26:13	79.187	0.000546577	5.55924e-07	1.00056	4.76976	5.464e-10	1.1864	ACS-2	sanidine	0.0054	0.00014	0.0121	5e-05	0	0	0.000695	1.8e-05	1.96e-05	1.6e-06	0.000265	4e-06	263	2.32	0.227
	13A	18	519.692	6.30662	23.8808	0.3768	85.7379	0.519598	0.00630637	34561.8	34.6989	56998.6	28.3864	687.15	3.37568	215.767	3.40272	15.7506	1.1975	2020-01-10 14:40:08	79.1966	0.000546577	5.55924e-07	1.00056	4.77067	5.464e-10	1.1864	ACS-2	sanidine	0.0054	0.00014	0.0121	5e-05	0	0	0.000695	1.8e-05	1.96e-05	1.6e-06	0.000265	4e-06	263	2.32	0.227
	14A	18	512.028	5.10956	24.9692	0.32617	83.5995	0.511934	0.00510934	46427.6	40.1411	75775.4	37.1935	911.99	3.5365	274.29	3.58045	24.4778	1.28809	2020-01-10 14:54:00	79.2062	0.000546577	5.55924e-07	1.00056	4.77158	5.464e-10	1.1864	ACS-2	sanidine	0.0054	0.00014	0.0121	5e-05	0	0	0.000695	1.8e-05	1.96e-05	1.6e-06	0.000265	4e-06	263	2.32	0.227
	15A	18	521.894	4.56312	26.5934	0.365304	88.0776	0.5218	0.00456295	46024.7	42.329	77645.1	38.7313	937.644	3.89849	263.755	3.62068	17.3069	1.17608	2020-01-10 15:32:25	79.2329	0.000546577	5.55924e-07	1.00056	4.77409	5.464e-10	1.1864	ACS-2	sanidine	0.0054	0.00014	0.0121	5e-05	0	0	0.000695	1.8e-05	1.96e-05	1.6e-06	0.000265	4e-06	263	2.32	0.227
	16A	18	503.118	8.05436	36.1469	1.04734	85.4894	0.503024	0.00805397	23588.2	27.4549	40066.2	26.2379	483.292	2.70403	100.112	2.89993	10.8655	1.07632	2020-01-10 15:46:20	79.2426	0.000546577	5.55924e-07	1.00056	4.77501	5.464e-10	1.1864	ACS-2	sanidine	0.0054	0.00014	0.0121	5e-05	0	0	0.000695	1.8e-05	1.96e-05	1.6e-06	0.000265	4e-06	263	2.32	0.227
	19A	18	505.67	8.5397	34.5278	1.20399	83.3626	0.505577	0.0085393	26934	27.9525	44385.9	27.1173	540.73	4.2904	116	4.0443	14.3529	1.2656	2020-01-10 16:52:37	79.2886	0.000546577	5.55924e-07	1.00056	4.77935	5.464e-10	1.1864	ACS-2	sanidine	0.0054	0.00014	0.0121	5e-05	0	0	0.000695	1.8e-05	1.96e-05	1.6e-06	0.000265	4e-06	263	2.32	0.227
	20A	18	513.206	3.98826	28.8751	0.383082	93.0428	0.513112	0.00398808	48207.4	41.6381	87366.7	40.6048	1047.89	4.32059	272.974	3.61925	9.99667	1.15633	2020-01-10 17:06:29	79.2983	0.000546577	5.55924e-07	1.00056	4.78026	5.464e-10	1.1864	ACS-2	sanidine	0.0054	0.00014	0.0121	5e-05	0	0	0.000695	1.8e-05	1.96e-05	1.6e-06	0.000265	4e-06	263	2.32	0.227
	21A	18	519.349	1.99702	25.7622	0.203063	91.4566	0.519255	0.00199694	105859	68.0825	186348	58.3288	2254.52	6.21766	652.248	5.13704	27.7454	1.21819	2020-01-10 17:44:47	79.3248	0.000546577	5.55924e-07	1.00056	4.78277	5.464e-10	1.1864	ACS-2	sanidine	0.0054	0.00014	0.0121	5e-05	0	0	0.000695	1.8e-05	1.96e-05	1.6e-06	0.000265	4e-06	263	2.32	0.227
	22A	18	514.789	7.05457	26.8268	0.510531	87.2005	0.514695	0.00705427	31385.6	32.8394	53144.8	33.5364	641.415	2.90845	178.599	3.39694	12.7193	1.24982	2020-01-10 17:58:42	79.3345	0.000546577	5.55924e-07	1.00056	4.78368	5.464e-10	1.1864	ACS-2	sanidine	0.0054	0.00014	0.0121	5e-05	0	0	0.000695	1.8e-05	1.96e-05	1.6e-06	0.000265	4e-06	263	2.32	0.227
	24A	18	519.529	5.94631	27.0213	0.456977	89.3235	0.519435	0.00594607	33428	33.008	57452.1	33.5948	689.714	3.2111	191.548	3.23743	11.1561	1.13753	2020-01-10 18:50:51	79.3707	0.000546577	5.55924e-07	1.00056	4.78711	5.464e-10	1.1864	ACS-2	sanidine	0.0054	0.00014	0.0121	5e-05	0	0	0.000695	1.8e-05	1.96e-05	1.6e-06	0.000265	4e-06	263	2.32	0.227
	25A	18	522.534	7.06643	29.653	0.662457	85.8171	0.522439	0.00706617	28320.2	32.3994	46493.8	30.6016	556.719	2.74791	141.229	3.15369	12.79	1.09396	2020-01-10 19:04:41	79.3803	0.000546577	5.55924e-07	1.00056	4.78801	5.464e-10	1.1864	ACS-2	sanidine	0.0054	0.00014	0.0121	5e-05	0	0	0.000695	1.8e-05	1.96e-05	1.6e-06	0.000265	4e-06	263	2.32	0.227
X	26A	18	581.777	6.17339	21.5355	0.275296	76.7383	0.581681	0.00617335	46291.9	40.8551	61037.2	33.1964	737.986	3.27387	255.241	3.25983	35.2858	1.25272	2020-01-10 19:18:35	79.39	0.000546577	5.55924e-07	1.00056	4.78893	5.464e-10	1.1864	ACS-2	sanidine	0.0054	0.00014	0.0121	5e-05	0	0	0.000695	1.8e-05	1.96e-05	1.6e-06	0.000265	4e-06	263	2.32	0.227
	27A	18	527.803	7.1618	25.0487	0.381753	66.7797	0.527709	0.00716155	49089	46.1118	62086.4	33.7498	753.202	3.50661	223.097	3.3979	53.7791	1.47945	2020-01-10 19:57:01	79.4167	0.000546577	5.55924e-07	1.00056	4.79145	5.464e-10	1.1864	ACS-2	sanidine	0.0054	0.00014	0.0121	5e-05	0	0	0.000695	1.8e-05	1.96e-05	1.6e-06	0.000265	4e-06	263	2.32	0.227
	28A	18	522.888	6.85721	23.378	0.419092	88.269	0.522793	0.00685695	28276.1	30.0442	47715.4	28.7069	577.211	3.08927	183.676	3.29082	10.4797	1.09033	2020-01-10 20:10:52	79.4263	0.000546577	5.55924e-07	1.00056	4.79236	5.464e-10	1.1864	ACS-2	sanidine	0.0054	0.00014	0.0121	5e-05	0	0	0.000695	1.8e-05	1.96e-05	1.6e-06	0.000265	4e-06	263	2.32	0.227
	29A	18	509.799	6.83715	31.5187	0.667331	87.9567	0.509705	0.00683684	28620.4	31.9514	49361.3	30.2513	595.769	3.03403	140.909	2.98212	10.8301	1.12435	2020-01-10 20:24:46	79.4359	0.000546577	5.55924e-07	1.00056	4.79328	5.464e-10	1.1864	ACS-2	sanidine	0.0054	0.00014	0.0121	5e-05	0	0	0.000695	1.8e-05	1.96e-05	1.6e-06	0.000265	4e-06	263	2.32	0.227
	30A	18	524.046	6.60072	26.613	0.528507	87.8946	0.523951	0.00660048	27788.7	29.8801	46590.9	29.1224	560.457	3.17601	157.433	3.12488	10.6234	1.02408	2020-01-10 21:03:10	79.4626	0.000546577	5.55924e-07	1.00056	4.7958	5.464e-10	1.1864	ACS-2	sanidine	0.0054	0.00014	0.0121	5e-05	0	0	0.000695	1.8e-05	1.96e-05	1.6e-06	0.000265	4e-06	263	2.32	0.227
	31A	18	514.47	6.10317	28.0377	0.503739	89.5642	0.514376	0.00610291	31791.2	34.4161	55324.9	31.6677	664.687	3.2033	177.413	3.18583	10.3356	1.1239	2020-01-10 21:17:04	79.4723	0.000546577	5.55924e-07	1.00056	4.79672	5.464e-10	1.1864	ACS-2	sanidine	0.0054	0.00014	0.0121	5e-05	0	0	0.000695	1.8e-05	1.96e-05	1.6e-06	0.000265	4e-06	263	2.32	0.227
	32A	18	520.098	2.92986	26.9761	0.276571	91.7444	0.520004	0.00292975	64577.5	51.9575	113872	49.4418	1367.6	4.47074	379.454	3.8868	16.2764	1.09948	2020-01-10 21:30:59	79.4819	0.000546577	5.55924e-07	1.00056	4.79763	5.464e-10	1.1864	ACS-2	sanidine	0.0054	0.00014	0.0121	5e-05	0	0	0.000695	1.8e-05	1.96e-05	1.6e-06	0.000265	4e-06	263	2.32	0.227
Weighted mean K/Ca ±2σ					25.4907	0.934864
Weighted mean Age ±2σ			517.521	2.08994	n=28/29	MSWD=1.040
Notes:
1Corrected: Isotopic intensities corrected for blank, baseline, radioactivity decay and detector intercalibration, not for interfering reactions.
3Time interval (days) between end of irradiation and beginning of analysis.
X symbol preceding sample ID denotes analyses excluded from weighted-mean age calculations.
Errors quoted for individual analyses include analytical error only, without interfering reaction or J uncertainties.
Decay constants and isotopic abundances after Min et al. (2000)
Ages calculated relative to ACS-2 Alder Creek sanidine interlaboratory standard at 1.1864 Ma (Jicha et al. 2016)

## Sheet: Foglio1
Terrestrial records of deglaciation events during terminations V and IV in the central Apennines (Italy) and insights on deglacial mechanisms F. Marra1*, A. Pereira2,3, B. Jicha4, S. Nomade5, I. Biddittu6, F. Florindo1, G. Muttoni7, E.M. Niespolo8,9, P.R. Renne8,9, V. Scao5 1 Istituto Nazionale di Geofisica e Vulcanologia, Rome, Italy 2 Université Paris-Saclay, CNRS UMR 8148, GEOPS, France 3 Dépa…
Supplementary Material #3 - Full 40Ar/39Ar data

## Sheet: CE-1, CE-2
	Sample:	CE-1			Identifier:	UW154:B33
	Material:	Sanidine
														Corrected1
	N	Power	Age	±1σ	K/Ca	±1σ	%40Ar	40Ar*/39ArK	±1σ	39Ar/40Ar	±1σ	36Ar/40Ar	±1σ	40Ar	±1σ	39Ar	±1σ	38Ar	±1σ	37Ar	±1σ	36Ar	±1σ	Δt3	J	±1σ	39Ar Decay	37Ar Decay	LambdaK	MonitorAge	MonitorName	MonitorMaterial	(40Ar/3939)K	±1σ	(38Ar/3939)K	±1σ	(37Ar/3939)K	±1σ	(39Ar/3737)Ca	±1σ	(38Ar/3737)Ca	±1σ	(36Ar/3737)Ca	±1σ	(36Ar/3838)Cl	Ca/K	Cl/K
		%	(ka)	(ka)			(%)							(cps)		(cps)		(cps)		(cps)		(cps)		(days)
	02A	25	719.959	2.26867	9.01441	0.0787721	77.5342	0.732874	0.00230982	1.05877	0.000802826	0.000750464	7.77999e-06	114440	82.6986	121029	25.0409	1452.5	20.1977	1963.69	17.0617	87.3779	0.887325	54.9792	0.000536877	1.46955e-07	1.00039	2.96192	5.464e-10	1.1864	ACS-2	sanidine	0.00073	9e-05	0.01215	3e-05	0.000224	1.6e-05	0.000702	1.2e-05	1.96e-05	8e-07	0.0002702	4e-07	263	2.32	0.227
	03A	25	805.783	1.01763	10.0669	0.0863078	95.7389	0.820256	0.00103614	1.16818	0.000887767	0.000139986	3.15795e-06	216430	158.501	252523	43.1435	3021.67	25.4821	3668.1	31.2474	33.189	0.682037	55.0169	0.000536877	1.46955e-07	1.00039	2.96413	5.464e-10	1.1864	ACS-2	sanidine	0.00073	9e-05	0.01215	3e-05	0.000224	1.6e-05	0.000702	1.2e-05	1.96e-05	8e-07	0.0002702	4e-07	263	2.32	0.227
	06A	25	848.905	4.25298	32.6638	0.310516	57.0578	0.864163	0.00433043	0.660585	0.000476123	0.00143739	9.22007e-06	223646	155.122	147610	27.3677	1819.83	17.5679	667.024	6.18296	321.834	2.04881	55.1332	0.000536877	1.46955e-07	1.00039	2.97094	5.464e-10	1.1864	ACS-2	sanidine	0.00073	9e-05	0.01215	3e-05	0.000224	1.6e-05	0.000702	1.2e-05	1.96e-05	8e-07	0.0002702	4e-07	263	2.32	0.227
	08A	25	860.263	1.10871	15.4033	0.131287	93.3801	0.875728	0.00112891	1.06715	0.000767586	0.00021929	3.23877e-06	247400	171.166	263708	44.6651	3211.44	17.0226	2502.97	21.1119	56.2042	0.799548	55.1677	0.000536877	1.46955e-07	1.00039	2.97297	5.464e-10	1.1864	ACS-2	sanidine	0.00073	9e-05	0.01215	3e-05	0.000224	1.6e-05	0.000702	1.2e-05	1.96e-05	8e-07	0.0002702	4e-07	263	2.32	0.227
	09A	25	821.804	2.33698	7.26771	0.0624191	93.0358	0.836568	0.0023795	1.11302	0.00086353	0.000230726	8.48506e-06	74799	54.4815	83156	20.4388	997.759	11.5506	1665.22	14.2345	18.5756	0.633914	55.1832	0.000536877	1.46955e-07	1.00039	2.97388	5.464e-10	1.1864	ACS-2	sanidine	0.00073	9e-05	0.01215	3e-05	0.000224	1.6e-05	0.000702	1.2e-05	1.96e-05	8e-07	0.0002702	4e-07	263	2.32	0.227
	10A	25	793.946	2.53936	20.8007	0.199161	84.9701	0.808203	0.00258552	1.05215	0.000813459	0.000501228	8.73887e-06	81281.8	59.015	85423.1	21.0487	1012.16	13.9186	601.704	5.67895	41.1848	0.709111	55.1989	0.000536877	1.46955e-07	1.00039	2.9748	5.464e-10	1.1864	ACS-2	sanidine	0.00073	9e-05	0.01215	3e-05	0.000224	1.6e-05	0.000702	1.2e-05	1.96e-05	8e-07	0.0002702	4e-07	263	2.32	0.227
	12A	25	453.048	0.897694	26.8428	0.234958	94.2137	0.461141	0.000913843	2.04611	0.00155756	0.000189094	5.72176e-06	115926	83.157	236753	40.5794	2822	26.6506	1294.93	11.1037	22.9104	0.662034	55.2523	0.000536877	1.46955e-07	1.00039	2.97794	5.464e-10	1.1864	ACS-2	sanidine	0.00073	9e-05	0.01215	3e-05	0.000224	1.6e-05	0.000702	1.2e-05	1.96e-05	8e-07	0.0002702	4e-07	263	2.32	0.227
	13A	25	847.2	1.55196	30.7865	0.286981	92.2153	0.862427	0.00158022	1.07009	0.000800332	0.00025833	5.08267e-06	140848	100.402	150545	30.5188	1827.99	20.0491	719.159	6.54672	36.9258	0.714811	55.268	0.000536877	1.46955e-07	1.00039	2.97886	5.464e-10	1.1864	ACS-2	sanidine	0.00073	9e-05	0.01215	3e-05	0.000224	1.6e-05	0.000702	1.2e-05	1.96e-05	8e-07	0.0002702	4e-07	263	2.32	0.227
	14A	25	869.53	1.53535	37.4378	0.375917	96.9885	0.885164	0.00156332	1.09659	0.000828257	9.82671e-05	5.157e-06	117087	83.8959	128244	27.6339	1520.96	26.3776	505.346	4.92825	11.892	0.603247	55.2836	0.000536877	1.46955e-07	1.00039	2.97978	5.464e-10	1.1864	ACS-2	sanidine	0.00073	9e-05	0.01215	3e-05	0.000224	1.6e-05	0.000702	1.2e-05	1.96e-05	8e-07	0.0002702	4e-07	263	2.32	0.227
	15A	25	711.565	1.64795	19.7505	0.177219	96.4457	0.724327	0.00167784	1.33282	0.00103698	0.000115905	7.02417e-06	86624.7	63.8394	115299	24.9114	1398.12	15.5052	852.802	7.54664	10.7101	0.607785	55.3215	0.000536877	1.46955e-07	1.00039	2.98202	5.464e-10	1.1864	ACS-2	sanidine	0.00073	9e-05	0.01215	3e-05	0.000224	1.6e-05	0.000702	1.2e-05	1.96e-05	8e-07	0.0002702	4e-07	263	2.32	0.227
	16A	25	715.566	1.61361	8.87322	0.0747464	97.3721	0.728401	0.00164287	1.3381	0.00104342	8.48345e-05	6.88602e-06	86727	63.8449	115895	26.0322	1360.71	16.8083	1896.72	15.8858	8.86744	0.596441	55.3372	0.000536877	1.46955e-07	1.00039	2.98294	5.464e-10	1.1864	ACS-2	sanidine	0.00073	9e-05	0.01215	3e-05	0.000224	1.6e-05	0.000702	1.2e-05	1.96e-05	8e-07	0.0002702	4e-07	263	2.32	0.227
	17A	25	795.314	2.30685	10.4663	0.0881329	73.4088	0.809597	0.00234879	0.907333	0.000677589	0.00088902	6.6672e-06	162192	116.042	147011	28.8117	1776.75	25.8124	2040.82	17.0687	145.729	1.07554	55.3528	0.000536877	1.46955e-07	1.00039	2.98386	5.464e-10	1.1864	ACS-2	sanidine	0.00073	9e-05	0.01215	3e-05	0.000224	1.6e-05	0.000702	1.2e-05	1.96e-05	8e-07	0.0002702	4e-07	263	2.32	0.227
	18A	25	813.388	2.1864	18.2239	0.168475	95.5024	0.828	0.00222617	1.15438	0.000907011	0.000147949	8.19782e-06	73133.5	54.2707	84321.3	19.7474	1000.96	14.6719	674.764	6.1608	11.3476	0.598943	55.3685	0.000536877	1.46955e-07	1.00039	2.98478	5.464e-10	1.1864	ACS-2	sanidine	0.00073	9e-05	0.01215	3e-05	0.000224	1.6e-05	0.000702	1.2e-05	1.96e-05	8e-07	0.0002702	4e-07	263	2.32	0.227
	19A	25	834.356	2.06325	9.75092	0.0869114	93.9948	0.849349	0.00210081	1.10756	0.000860435	0.000198593	7.34921e-06	87612.9	64.4316	96923.6	22.0596	1176.06	22.762	1442.15	12.7741	18.5428	0.643136	55.4062	0.000536877	1.46955e-07	1.00039	2.98701	5.464e-10	1.1864	ACS-2	sanidine	0.00073	9e-05	0.01215	3e-05	0.000224	1.6e-05	0.000702	1.2e-05	1.96e-05	8e-07	0.0002702	4e-07	263	2.32	0.227
	20A	25	836.224	2.16503	35.8342	0.348237	78.1116	0.851251	0.00220443	0.918224	0.00068539	0.00073138	6.29131e-06	181318	129.718	166315	32.322	2011.35	22.8013	682.269	6.44641	133.061	1.13592	55.4219	0.000536877	1.46955e-07	1.00039	2.98793	5.464e-10	1.1864	ACS-2	sanidine	0.00073	9e-05	0.01215	3e-05	0.000224	1.6e-05	0.000702	1.2e-05	1.96e-05	8e-07	0.0002702	4e-07	263	2.32	0.227
	21A	25	882.509	2.37324	12.0072	0.108753	85.3964	0.89838	0.0024165	0.95122	0.000731569	0.000487148	7.25744e-06	106034	77.2473	100755	23.1111	1208.72	17.9668	1218.12	10.9473	52.5937	0.768	55.4375	0.000536877	1.46955e-07	1.00039	2.98886	5.464e-10	1.1864	ACS-2	sanidine	0.00073	9e-05	0.01215	3e-05	0.000224	1.6e-05	0.000702	1.2e-05	1.96e-05	8e-07	0.0002702	4e-07	263	2.32	0.227
	22A	25	804.874	4.16104	10.5574	0.103024	92.3527	0.81933	0.00423671	1.1281	0.000977563	0.000253591	1.57471e-05	38721.8	31.0356	43630.3	13.5872	509.274	10.6745	599.294	5.80841	10.2908	0.609174	55.4531	0.000536877	1.46955e-07	1.00039	2.98978	5.464e-10	1.1864	ACS-2	sanidine	0.00073	9e-05	0.01215	3e-05	0.000224	1.6e-05	0.000702	1.2e-05	1.96e-05	8e-07	0.0002702	4e-07	263	2.32	0.227
	22B	25	714.866	1.17238	9.35669	0.0821134	97.1203	0.727688	0.00119364	1.33594	0.000997998	9.32811e-05	4.72047e-06	138107	98.3639	184257	34.6046	2159.64	22.5067	2851.76	24.8796	15.1569	0.650892	55.4909	0.000536877	1.46955e-07	1.00039	2.99201	5.464e-10	1.1864	ACS-2	sanidine	0.00073	9e-05	0.01215	3e-05	0.000224	1.6e-05	0.000702	1.2e-05	1.96e-05	8e-07	0.0002702	4e-07	263	2.32	0.227
	23A	25	673.758	1.95412	24.9147	0.248748	94.0038	0.685835	0.00198951	1.37202	0.00107923	0.000197685	8.75776e-06	71257.4	52.708	97631.7	22.9266	1166.43	10.5158	571.875	5.61069	14.5269	0.623313	55.5066	0.000536877	1.46955e-07	1.00039	2.99294	5.464e-10	1.1864	ACS-2	sanidine	0.00073	9e-05	0.01215	3e-05	0.000224	1.6e-05	0.000702	1.2e-05	1.96e-05	8e-07	0.0002702	4e-07	263	2.32	0.227
	24A	25	814.568	1.62679	22.0279	0.207037	95.4074	0.829201	0.00165639	1.15156	0.0008737	0.000151139	5.86445e-06	107874	77.583	124072	26.8114	1452.74	17.0836	820.518	7.59354	16.9411	0.631934	55.5222	0.000536877	1.46955e-07	1.00039	2.99386	5.464e-10	1.1864	ACS-2	sanidine	0.00073	9e-05	0.01215	3e-05	0.000224	1.6e-05	0.000702	1.2e-05	1.96e-05	8e-07	0.0002702	4e-07	263	2.32	0.227
	25A	25	714.087	1.66121	6.97858	0.0613137	94.8935	0.726895	0.00169133	1.30671	0.000997641	0.000168005	6.94908e-06	93892.7	67.9586	122531	25.7326	1492.08	22.9004	2537.15	22.1938	17.805	0.651474	55.5382	0.000536877	1.46955e-07	1.00039	2.9948	5.464e-10	1.1864	ACS-2	sanidine	0.00073	9e-05	0.01215	3e-05	0.000224	1.6e-05	0.000702	1.2e-05	1.96e-05	8e-07	0.0002702	4e-07	263	2.32	0.227
	26A	25	655.627	1.77038	80.5476	1.25177	96.6056	0.667375	0.00180243	1.44908	0.00113939	0.00011027	8.34409e-06	71409.3	52.9952	103328	22.9213	1198.67	16.1274	192.292	2.81439	8.01005	0.595169	55.576	0.000536877	1.46955e-07	1.00039	2.99704	5.464e-10	1.1864	ACS-2	sanidine	0.00073	9e-05	0.01215	3e-05	0.000224	1.6e-05	0.000702	1.2e-05	1.96e-05	8e-07	0.0002702	4e-07	263	2.32	0.227
	27A	25	794.364	1.91947	26.8878	0.264839	95.898	0.808629	0.00195436	1.18696	0.000918856	0.000134611	7.32693e-06	84407.9	61.657	100064	23.0931	1188.72	14.4025	542.749	5.24358	11.7833	0.617831	55.5917	0.000536877	1.46955e-07	1.00039	2.99797	5.464e-10	1.1864	ACS-2	sanidine	0.00073	9e-05	0.01215	3e-05	0.000224	1.6e-05	0.000702	1.2e-05	1.96e-05	8e-07	0.0002702	4e-07	263	2.32	0.227
	28A	25	670.564	2.44267	21.7379	0.20748	78.2971	0.682583	0.00248691	1.14803	0.000888082	0.000724723	9.20145e-06	84271.2	61.8002	96628.4	21.3784	1152.89	13.4841	646.371	6.07686	61.537	0.773416	55.6073	0.000536877	1.46955e-07	1.00039	2.9989	5.464e-10	1.1864	ACS-2	sanidine	0.00073	9e-05	0.01215	3e-05	0.000224	1.6e-05	0.000702	1.2e-05	1.96e-05	8e-07	0.0002702	4e-07	263	2.32	0.227
	29A	25	862.173	2.50076	44.1492	0.522928	86.9498	0.877672	0.00254632	0.991404	0.000765694	0.000434996	8.0534e-06	89472.8	65.1103	88605.3	21.3614	1046.78	17.2811	295.102	3.38332	39.1226	0.719454	55.623	0.000536877	1.46955e-07	1.00039	2.99982	5.464e-10	1.1864	ACS-2	sanidine	0.00073	9e-05	0.01215	3e-05	0.000224	1.6e-05	0.000702	1.2e-05	1.96e-05	8e-07	0.0002702	4e-07	263	2.32	0.227
	30A	25	849.712	4.32904	28.8283	0.410482	95.5443	0.864984	0.00440787	1.10547	0.000970376	0.000146658	1.60568e-05	35386.3	28.5554	39072	12.8528	466.966	11.0322	197.589	2.76328	5.34258	0.567702	55.6607	0.000536877	1.46955e-07	1.00039	3.00206	5.464e-10	1.1864	ACS-2	sanidine	0.00073	9e-05	0.01215	3e-05	0.000224	1.6e-05	0.000702	1.2e-05	1.96e-05	8e-07	0.0002702	4e-07	263	2.32	0.227
	31A	25	677.708	2.59319	15.0492	0.142305	93.157	0.689857	0.00264016	1.35171	0.00108384	0.000226121	1.16508e-05	52399	39.1048	70732.3	18.7049	834.357	12.4599	680.157	6.36785	12.3819	0.60979	55.6764	0.000536877	1.46955e-07	1.00039	3.00299	5.464e-10	1.1864	ACS-2	sanidine	0.00073	9e-05	0.01215	3e-05	0.000224	1.6e-05	0.000702	1.2e-05	1.96e-05	8e-07	0.0002702	4e-07	263	2.32	0.227
	32A	25	754.932	2.72103	28.0051	0.270009	71.4762	0.768481	0.00277044	0.930729	0.000694206	0.000953754	8.25261e-06	129599	91.4446	120494	27.1312	1453.77	12.1692	626.602	5.9182	124.02	1.06516	55.6921	0.000536877	1.46955e-07	1.00039	3.00392	5.464e-10	1.1864	ACS-2	sanidine	0.00073	9e-05	0.01215	3e-05	0.000224	1.6e-05	0.000702	1.2e-05	1.96e-05	8e-07	0.0002702	4e-07	263	2.32	0.227
	33A	25	499.912	4.14775	25.3094	0.325651	91.4089	0.508849	0.00422248	1.79874	0.00178383	0.000283731	2.52249e-05	22849.4	21.0761	41030.6	13.2292	491.08	8.31125	235.698	2.98432	6.66263	0.57557	55.7077	0.000536877	1.46955e-07	1.00039	3.00485	5.464e-10	1.1864	ACS-2	sanidine	0.00073	9e-05	0.01215	3e-05	0.000224	1.6e-05	0.000702	1.2e-05	1.96e-05	8e-07	0.0002702	4e-07	263	2.32	0.227
	34A	25	805.139	5.0127	25.3763	0.363906	91.375	0.8196	0.00510386	1.11578	0.00101445	0.000286394	1.8835e-05	30902.6	25.5974	34439.3	12.3733	406.935	9.95679	197.259	2.78499	9.00002	0.581514	55.7234	0.000536877	1.46955e-07	1.00039	3.00578	5.464e-10	1.1864	ACS-2	sanidine	0.00073	9e-05	0.01215	3e-05	0.000224	1.6e-05	0.000702	1.2e-05	1.96e-05	8e-07	0.0002702	4e-07	263	2.32	0.227
	Sample:	CE-2			Identifier:	UW154:B34
	Material:	Sanidine
														Corrected1
	N	Power	Age	±1σ	K/Ca	±1σ	%40Ar	40Ar*/39ArK	±1σ	39Ar/40Ar	±1σ	36Ar/40Ar	±1σ	40Ar	±1σ	39Ar	±1σ	38Ar	±1σ	37Ar	±1σ	36Ar	±1σ	Δt3	J	±1σ	39Ar Decay	37Ar Decay	LambdaK	MonitorAge	MonitorName	MonitorMaterial	(40Ar/3939)K	±1σ	(38Ar/3939)K	±1σ	(37Ar/3939)K	±1σ	(39Ar/3737)Ca	±1σ	(38Ar/3737)Ca	±1σ	(36Ar/3737)Ca	±1σ	(36Ar/3838)Cl	Ca/K	Cl/K
		%	(ka)	(ka)			(%)							(cps)		(cps)		(cps)		(cps)		(cps)		(days)
	01A	25	738.556	4.99442	9.06952	0.0800591	53.0755	0.751808	0.00508506	0.706335	0.000524624	0.00157078	1.17287e-05	110286	77.1491	77830.6	18.6958	951.466	14.9907	1235.93	10.8464	174.143	1.28705	55.7614	0.000536877	1.46955e-07	1.00039	3.00804	5.464e-10	1.1864	ACS-2	sanidine	0.00073	9e-05	0.01215	3e-05	0.000224	1.6e-05	0.000702	1.2e-05	1.96e-05	8e-07	0.0002702	4e-07	263	2.32	0.227
	02A	25	577.16	2.51064	117.146	2.65048	82.4563	0.58749	0.00255598	1.40498	0.00110324	0.000584776	1.17389e-05	58213.3	42.6208	81672.4	20.5546	982.147	13.623	105.993	2.21823	34.0865	0.682178	55.7771	0.000536877	1.46955e-07	1.00039	3.00897	5.464e-10	1.1864	ACS-2	sanidine	0.00073	9e-05	0.01215	3e-05	0.000224	1.6e-05	0.000702	1.2e-05	1.96e-05	8e-07	0.0002702	4e-07	263	2.32	0.227
	03A	25	390.056	1.82624	22.3258	0.203183	72.5578	0.397017	0.00185903	1.83002	0.00143117	0.000915906	1.10806e-05	74442.9	54.7167	135998	28.0934	1643.94	16.3	882.409	7.90335	68.7994	0.822128	55.8151	0.000536877	1.46955e-07	1.00039	3.01123	5.464e-10	1.1864	ACS-2	sanidine	0.00073	9e-05	0.01215	3e-05	0.000224	1.6e-05	0.000702	1.2e-05	1.96e-05	8e-07	0.0002702	4e-07	263	2.32	0.227
	04A	25	709.72	2.2666	44.0713	0.55608	96.677	0.722449	0.0023077	1.33949	0.00107224	0.000108134	1.00022e-05	58762.4	44.1049	78604.5	19.5197	940.606	14.498	261.173	3.19375	6.55431	0.587144	55.8308	0.000536877	1.46955e-07	1.00039	3.01216	5.464e-10	1.1864	ACS-2	sanidine	0.00073	9e-05	0.01215	3e-05	0.000224	1.6e-05	0.000702	1.2e-05	1.96e-05	8e-07	0.0002702	4e-07	263	2.32	0.227
	05A	25	843.813	1.69901	29.3929	0.277162	90.5889	0.858978	0.00172994	1.05542	0.00078261	0.000312878	5.59037e-06	129149	91.4159	136149	26.8711	1634.51	19.0562	672.719	6.20455	40.9137	0.720821	55.8685	0.000536877	1.46955e-07	1.00039	3.01441	5.464e-10	1.1864	ACS-2	sanidine	0.00073	9e-05	0.01215	3e-05	0.000224	1.6e-05	0.000702	1.2e-05	1.96e-05	8e-07	0.0002702	4e-07	263	2.32	0.227
	06A	25	956.024	9.06493	185.026	17.9564	54.1565	0.973236	0.00923054	0.556684	0.000475505	0.00153475	1.69725e-05	50094.1	37.9055	27864.3	10.9326	336.336	7.32783	23.6066	2.08473	76.8666	0.84786	55.8842	0.000536877	1.46955e-07	1.0004	3.01534	5.464e-10	1.1864	ACS-2	sanidine	0.00073	9e-05	0.01215	3e-05	0.000224	1.6e-05	0.000702	1.2e-05	1.96e-05	8e-07	0.0002702	4e-07	263	2.32	0.227
	07A	25	773.544	5.38401	28.1039	0.4622	95.0286	0.787431	0.00548183	1.20788	0.00118008	0.000163706	2.19382e-05	26250.6	23.5628	31667.6	11.6494	365.369	7.65409	163.367	2.64204	4.423	0.575356	55.922	0.000536877	1.46955e-07	1.0004	3.01759	5.464e-10	1.1864	ACS-2	sanidine	0.00073	9e-05	0.01215	3e-05	0.000224	1.6e-05	0.000702	1.2e-05	1.96e-05	8e-07	0.0002702	4e-07	263	2.32	0.227
	08A	25	796.984	6.74804	23.0604	0.37058	87.7496	0.811297	0.00687073	1.08245	0.00109032	0.000407992	2.46892e-05	24490.8	22.2688	26479.1	11.1319	331.518	6.03241	165.994	2.63122	10.1187	0.604097	55.9376	0.000536877	1.46955e-07	1.0004	3.01852	5.464e-10	1.1864	ACS-2	sanidine	0.00073	9e-05	0.01215	3e-05	0.000224	1.6e-05	0.000702	1.2e-05	1.96e-05	8e-07	0.0002702	4e-07	263	2.32	0.227
	09A	25	844.31	3.54337	40.9514	0.589663	84.6433	0.859484	0.00360789	0.985523	0.000795004	0.000512321	1.1604e-05	58060.1	43.5134	57156.2	16.1926	683.351	8.53574	203.56	2.85336	29.885	0.672855	55.9532	0.000536877	1.46955e-07	1.0004	3.01946	5.464e-10	1.1864	ACS-2	sanidine	0.00073	9e-05	0.01215	3e-05	0.000224	1.6e-05	0.000702	1.2e-05	1.96e-05	8e-07	0.0002702	4e-07	263	2.32	0.227
	10A	25	428.041	5.32665	29.3362	0.480375	82.2108	0.435685	0.0054224	1.88954	0.0021405	0.000592037	3.41146e-05	17509	18.4844	33025.6	12.1963	397.881	9.18456	163.097	2.62404	10.4824	0.596373	55.9909	0.000536877	1.46955e-07	1.0004	3.0217	5.464e-10	1.1864	ACS-2	sanidine	0.00073	9e-05	0.01215	3e-05	0.000224	1.6e-05	0.000702	1.2e-05	1.96e-05	8e-07	0.0002702	4e-07	263	2.32	0.227
	11A	25	840.169	6.29584	35.5899	0.668437	74.9298	0.855268	0.00641046	0.876658	0.00077297	0.000838099	1.85987e-05	36909.8	29.5693	32324.1	11.5837	388.66	6.91758	131.963	2.42697	31.0192	0.685567	56.0066	0.000536877	1.46955e-07	1.0004	3.02264	5.464e-10	1.1864	ACS-2	sanidine	0.00073	9e-05	0.01215	3e-05	0.000224	1.6e-05	0.000702	1.2e-05	1.96e-05	8e-07	0.0002702	4e-07	263	2.32	0.227
	12A	25	761.031	4.20869	32.4933	0.486657	95.0121	0.77469	0.00428512	1.22755	0.00108734	0.000164214	1.73699e-05	34222.7	27.965	41956.3	13.4841	490.484	12.218	187.256	2.74834	5.76335	0.593877	56.0222	0.000536877	1.46955e-07	1.0004	3.02357	5.464e-10	1.1864	ACS-2	sanidine	0.00073	9e-05	0.01215	3e-05	0.000224	1.6e-05	0.000702	1.2e-05	1.96e-05	8e-07	0.0002702	4e-07	263	2.32	0.227
	13A	25	703.58	3.85345	32.4725	0.45436	92.0044	0.716197	0.00392331	1.28583	0.00112703	0.000264914	1.66434e-05	36588.9	29.8565	46984.7	13.9049	568.569	9.30753	209.674	2.87369	9.85199	0.608324	56.06	0.000536877	1.46955e-07	1.0004	3.02583	5.464e-10	1.1864	ACS-2	sanidine	0.00073	9e-05	0.01215	3e-05	0.000224	1.6e-05	0.000702	1.2e-05	1.96e-05	8e-07	0.0002702	4e-07	263	2.32	0.227
	14A	25	662.881	3.82901	46.6208	0.816505	87.6316	0.674761	0.00389834	1.29994	0.00113319	0.000411482	1.67255e-05	38438.6	31.035	49901	15.2115	571.52	8.7627	156.181	2.6571	15.923	0.642152	56.0756	0.000536877	1.46955e-07	1.0004	3.02676	5.464e-10	1.1864	ACS-2	sanidine	0.00073	9e-05	0.01215	3e-05	0.000224	1.6e-05	0.000702	1.2e-05	1.96e-05	8e-07	0.0002702	4e-07	263	2.32	0.227
	15A	25	703.203	8.74005	11.7228	0.144909	80.747	0.715814	0.0088985	1.12897	0.00128878	0.000642635	3.34433e-05	18388.6	19.0925	20735.4	9.56181	240.295	5.34935	253.443	3.10972	12.0122	0.614327	56.0913	0.000536877	1.46955e-07	1.0004	3.0277	5.464e-10	1.1864	ACS-2	sanidine	0.00073	9e-05	0.01215	3e-05	0.000224	1.6e-05	0.000702	1.2e-05	1.96e-05	8e-07	0.0002702	4e-07	263	2.32	0.227
	17A	25	952.722	7.98727	318.573	65.1961	90.409	0.969873	0.00813318	0.932808	0.000944036	0.000319181	2.51904e-05	24724.3	22.6658	23038.2	9.64764	275.023	7.2557	11.9917	2.102	7.89398	0.622335	56.1451	0.000536877	1.46955e-07	1.0004	3.03092	5.464e-10	1.1864	ACS-2	sanidine	0.00073	9e-05	0.01215	3e-05	0.000224	1.6e-05	0.000702	1.2e-05	1.96e-05	8e-07	0.0002702	4e-07	263	2.32	0.227
	18A	25	791.439	8.36153	36.258	0.932905	78.7911	0.805652	0.00851352	0.978678	0.00101574	0.000708488	2.77029e-05	23056.3	21.582	22539.8	9.8682	257.755	7.01264	90.0795	2.27137	16.3941	0.63807	56.1607	0.000536877	1.46955e-07	1.0004	3.03185	5.464e-10	1.1864	ACS-2	sanidine	0.00073	9e-05	0.01215	3e-05	0.000224	1.6e-05	0.000702	1.2e-05	1.96e-05	8e-07	0.0002702	4e-07	263	2.32	0.227
	19A	25	947.47	6.61679	136.694	10.258	88.681	0.964526	0.00673765	0.920043	0.000862859	0.000377125	2.05315e-05	29514.9	24.9751	27126.1	10.6966	320	6.8424	30.206	2.11154	11.1454	0.605493	56.1986	0.000536877	1.46955e-07	1.0004	3.03412	5.464e-10	1.1864	ACS-2	sanidine	0.00073	9e-05	0.01215	3e-05	0.000224	1.6e-05	0.000702	1.2e-05	1.96e-05	8e-07	0.0002702	4e-07	263	2.32	0.227
	20A	25	673.387	11.9334	8.03286	0.101697	86.3626	0.685457	0.0121496	1.26109	0.00181786	0.000454111	5.11006e-05	11502.9	15.2662	14487.5	7.93352	166.956	5.90513	257.297	3.23979	5.42795	0.587204	56.2142	0.000536877	1.46955e-07	1.0004	3.03506	5.464e-10	1.1864	ACS-2	sanidine	0.00073	9e-05	0.01215	3e-05	0.000224	1.6e-05	0.000702	1.2e-05	1.96e-05	8e-07	0.0002702	4e-07	263	2.32	0.227
	21A	25	689.706	5.08844	30.6999	0.518322	90.0886	0.702073	0.00518065	1.28438	0.0012057	0.000329145	2.20686e-05	26935.4	23.3068	34549.6	11.8443	409.35	9.05418	162.39	2.69189	8.98732	0.593806	56.2298	0.000536877	1.46955e-07	1.0004	3.036	5.464e-10	1.1864	ACS-2	sanidine	0.00073	9e-05	0.01215	3e-05	0.000224	1.6e-05	0.000702	1.2e-05	1.96e-05	8e-07	0.0002702	4e-07	263	2.32	0.227
	23A	25	872.451	4.41955	32.1894	0.475596	93.3875	0.888138	0.00450009	1.05231	0.000886502	0.000219076	1.56121e-05	38608.8	29.7548	40581.2	13.1944	487.065	11.4286	181.6	2.62964	8.59793	0.602249	56.356	0.000536877	1.46955e-07	1.0004	3.04357	5.464e-10	1.1864	ACS-2	sanidine	0.00073	9e-05	0.01215	3e-05	0.000224	1.6e-05	0.000702	1.2e-05	1.96e-05	8e-07	0.0002702	4e-07	263	2.32	0.227
	24A	25	728.609	13.9237	7.1657	0.0889328	91.9012	0.741681	0.0141763	1.24022	0.00203907	0.000268477	5.86362e-05	9976.5	15.2378	12357.4	7.34131	150.927	6.15074	245.151	3.02693	2.87697	0.584424	56.3716	0.000536877	1.46955e-07	1.0004	3.04451	5.464e-10	1.1864	ACS-2	sanidine	0.00073	9e-05	0.01215	3e-05	0.000224	1.6e-05	0.000702	1.2e-05	1.96e-05	8e-07	0.0002702	4e-07	263	2.32	0.227
	25A	25	799.177	5.0494	25.5445	0.359479	93.2856	0.81353	0.0051412	1.14764	0.00105388	0.000222274	1.95255e-05	30444.2	25.6344	34896.1	12.2003	408.451	10.8469	195.906	2.71372	6.91885	0.593898	56.4094	0.000536877	1.46955e-07	1.0004	3.04678	5.464e-10	1.1864	ACS-2	sanidine	0.00073	9e-05	0.01215	3e-05	0.000224	1.6e-05	0.000702	1.2e-05	1.96e-05	8e-07	0.0002702	4e-07	263	2.32	0.227
	26A	25	720.751	17.3549	8.51887	0.129058	57.0815	0.73368	0.0176697	0.778459	0.00107071	0.00143643	4.58829e-05	13701.7	16.7012	10656.3	6.73084	129.328	4.29684	177.761	2.67812	19.8157	0.627843	56.425	0.000536877	1.46955e-07	1.0004	3.04772	5.464e-10	1.1864	ACS-2	sanidine	0.00073	9e-05	0.01215	3e-05	0.000224	1.6e-05	0.000702	1.2e-05	1.96e-05	8e-07	0.0002702	4e-07	263	2.32	0.227
	27A	25	705.041	5.68813	38.0824	0.789272	93.5891	0.717685	0.00579126	1.30528	0.00131535	0.00021174	2.50967e-05	23059.7	21.3418	30059.1	11.3755	359.171	10.2649	113.851	2.30799	4.96932	0.578141	56.4406	0.000536877	1.46955e-07	1.0004	3.04866	5.464e-10	1.1864	ACS-2	sanidine	0.00073	9e-05	0.01215	3e-05	0.000224	1.6e-05	0.000702	1.2e-05	1.96e-05	8e-07	0.0002702	4e-07	263	2.32	0.227
	28A	25	682.61	6.54363	11.5963	0.125023	80.8887	0.694848	0.00666218	1.16511	0.00117436	0.000637813	2.57884e-05	24400.5	22.4847	28394.6	11.1466	339.283	7.85696	348.149	3.72543	15.8342	0.628532	56.4783	0.000536877	1.46955e-07	1.0004	3.05093	5.464e-10	1.1864	ACS-2	sanidine	0.00073	9e-05	0.01215	3e-05	0.000224	1.6e-05	0.000702	1.2e-05	1.96e-05	8e-07	0.0002702	4e-07	263	2.32	0.227
	29A	25	729.8	8.58475	361.499	94.9653	92.2135	0.742893	0.00874051	1.2424	0.00148727	0.000257999	3.61552e-05	15970.9	17.5813	19816.4	8.99667	219.644	4.2664	9.20024	2.03199	4.12107	0.576876	56.4943	0.000536877	1.46955e-07	1.0004	3.05189	5.464e-10	1.1864	ACS-2	sanidine	0.00073	9e-05	0.01215	3e-05	0.000224	1.6e-05	0.000702	1.2e-05	1.96e-05	8e-07	0.0002702	4e-07	263	2.32	0.227
	30A	25	662.358	14.7654	18.3434	0.468928	79.1381	0.674229	0.0150328	1.17476	0.00191532	0.000696478	5.8917e-05	9932.32	14.8593	11653.7	7.40966	142.939	6.25362	90.5893	2.29237	6.98574	0.584576	56.5099	0.000536877	1.46955e-07	1.0004	3.05283	5.464e-10	1.1864	ACS-2	sanidine	0.00073	9e-05	0.01215	3e-05	0.000224	1.6e-05	0.000702	1.2e-05	1.96e-05	8e-07	0.0002702	4e-07	263	2.32	0.227
	31A	25	875.946	7.35308	32.3417	0.707087	88.2296	0.891696	0.00748709	0.990174	0.000988727	0.000392102	2.46126e-05	24290.2	21.9012	24024.7	10.0428	279.179	8.74797	106.654	2.28933	9.60253	0.597336	56.5255	0.000536877	1.46955e-07	1.0004	3.05378	5.464e-10	1.1864	ACS-2	sanidine	0.00073	9e-05	0.01215	3e-05	0.000224	1.6e-05	0.000702	1.2e-05	1.96e-05	8e-07	0.0002702	4e-07	263	2.32	0.227
	32A	25	581.924	8.48717	593.114	243.564	89.5217	0.59234	0.00864046	1.51299	0.00199718	0.000347651	4.35689e-05	13276.5	16.2936	20057	9.27744	233.967	6.25586	6.24218	1.9566	4.61341	0.577761	56.5632	0.000536877	1.46955e-07	1.0004	3.05605	5.464e-10	1.1864	ACS-2	sanidine	0.00073	9e-05	0.01215	3e-05	0.000224	1.6e-05	0.000702	1.2e-05	1.96e-05	8e-07	0.0002702	4e-07	263	2.32	0.227
	33A	25	597.247	9.26761	38.4803	1.23727	89.7402	0.60794	0.00943507	1.47773	0.00205245	0.0003404	4.64733e-05	12212.9	15.732	18020.8	8.97392	215.603	6.26383	67.3788	2.1216	4.20697	0.566923	56.5789	0.000536877	1.46955e-07	1.0004	3.057	5.464e-10	1.1864	ACS-2	sanidine	0.00073	9e-05	0.01215	3e-05	0.000224	1.6e-05	0.000702	1.2e-05	1.96e-05	8e-07	0.0002702	4e-07	263	2.32	0.227
	34A	25	562.484	10.1261	45.433	1.76474	84.9616	0.572549	0.0103089	1.48553	0.00216103	0.000500612	5.10708e-05	11339.8	15.4151	16820.8	8.34114	188.986	6.0175	53.4396	2.02576	5.7123	0.578443	56.5946	0.000536877	1.46955e-07	1.0004	3.05794	5.464e-10	1.1864	ACS-2	sanidine	0.00073	9e-05	0.01215	3e-05	0.000224	1.6e-05	0.000702	1.2e-05	1.96e-05	8e-07	0.0002702	4e-07	263	2.32	0.227
	35A	25	806.207	10.8854	47.9596	2.1302	90.3372	0.820688	0.0110833	1.10163	0.00139647	0.000321215	4.06815e-05	14067.9	16.2295	15479.2	7.94732	181.316	6.22311	46.6319	2.01909	4.55208	0.571808	56.6102	0.000536877	1.46955e-07	1.0004	3.05889	5.464e-10	1.1864	ACS-2	sanidine	0.00073	9e-05	0.01215	3e-05	0.000224	1.6e-05	0.000702	1.2e-05	1.96e-05	8e-07	0.0002702	4e-07	263	2.32	0.227
Notes:
1Corrected: Isotopic intensities corrected for blank, baseline, radioactive decay and detector intercalibration, not for interfering reactions.
3Time interval (days) between end of irradiation and beginning of analysis.
X symbol preceding sample ID denotes analyses excluded from weighted-mean age calculations.
Errors quoted for individual analyses include analytical error only, without interfering reaction or J uncertainties.
Decay constants and isotopic abundances after Min et al. (2000)
Ages calculated relative to 1.1864 Ma ACS-2 Alder Creek sanidine standard (Jicha et al., 2016)
